# Supplementary material for: Validation and clinical application of a targeted next-generation sequencing gene panel for solid and hematologic malignancies
Source: PeerJ. 2020 Oct 6;8:e10069. doi: 10.7717/peerj.10069 (PMC7546223; doi:10.7717/peerj.10069)
Supplement: Supplemental Information 7 [file peerj-08-10069-s007.xlsx]

## Sheet: Table S2
Table S2. Set of 48 colorectal samples used in the inter-laboratory validation procedure.
Center	Sample	Tumor type	Reported variant in KRAS by gold standard, DNA (protein) level	Reported variant in KRAS by TsT26, DNA (protein) level	Reported variant in NRAS by gold standard, DNA (protein) level	Reported variant in NRAS by TsT26, DNA (protein) level	Reported variant in BRAF by gold standard, DNA (protein) level	Reported variant in BRAF by TsT26, DNA (protein) level	Expected Variant allele frequency (%)	GQX Center 1	GQX Center 2	GQX Center 3	Variant allele frequency (%) Center 1	Variant allele frequency (%) Center 2	Variant allele frequency (%) Center 3	Read depth (bp) Center 1	Read depth (bp) Center 2	Read depth (bp) Center 3	Concordance	Agreement (%)
1	1-1	CRC	WT	WT	WT	WT	WT	WT	<5										3/3	100
1	1-2	CRC	WT	WT	WT	WT	WT	WT	<5										3/3	100
1	1-3	CRC	WT	WT	WT	WT	WT	WT	<5										3/3	100
1	1-4	CRC	WT	WT	WT	WT	WT	WT	<5										3/3	100
1	1-5	CRC	c.35G>C (p.G12A)	WT	WT	WT	WT	WT	>5	-	-	-	-	-	-	-	-	-	3/3	0
1	1-6	CRC	c.436G>A (p.A146T)	c.436G>A (p.A146T)	WT	WT	WT	WT	>5	100	100	100	45.33	44.7	45.6	51264	27866	21462	3/3	100
1	1-7	CRC	WT	WT	WT	WT	WT	WT	<5										3/3	100
1	1-8	CRC	c.35G>A (p.G12D)	c.35G>A (p.G12D)	WT	WT	WT	WT	>5	100	100	100	15.57	16.68	14.45	11494	7810	7731	3/3	100
1	1-9	CRC	c.34G>A (p.G12S)	c.34G>A (p.G12S)	WT	WT	WT	WT	>5	100	100	100	25.59	28.18	29.91	5163	4538	4761	3/3	100
1	1-10	CRC	c.34G>A (p.G12S)	c.34G>A (p.G12S)	WT	WT	WT	WT	>5	100	100	100	20.89	21.62	22.73	7333	4903	4443	3/3	100
1	1-11	CRC	c.34G>T (p.G12C)	c.34G>T (p.G12C)	WT	WT	WT	WT	>5	100	100	100	52.13	53.62	51.61	8530	6169	5681	3/3	100
1	1-12	CRC	WT	WT	WT	WT	WT	WT	<5										3/3	100
1	1-13	CRC	c.436G>A (p.A146T)	c.436G>A (p.A146T)	WT	WT	WT	WT	>5	100	100	100	42.96	39.58	44.23	22925	28475	20682	3/3	100
1	1-14	CRC	WT	WT	WT	WT	c.1799T>A (p.V600E)	c.1799T>A (p.V600E)	>5	100	100	100	54.05	54.03	53.14	60019	29404	42034	3/3	100
1	1-15	CRC	WT	WT	c.35G>A (p.G12D)	c.35G>A (p.G12D)	WT	WT	>5	100	20	100	39.29	42.08	41.11	14688	3883	12116	3/3	100
1	1-16	CRC	c.35G>A (p.G12D)	c.35G>A (p.G12D)	WT	WT	WT	WT	>5	100	-	100	33.07	-	27.68	9489	-	5007	2/3	100
2	2-1	CRC	WT	WT	WT	WT	WT	WT	<5										3/3	100
2	2-2	CRC	WT	WT	WT	WT	WT	WT	<5										3/3	100
2	2-3	CRC	WT	WT	WT	WT	WT	WT	<5										3/3	100
2	2-4	CRC	WT	WT	WT	WT	WT	WT	<5										3/3	100
2	2-5	CRC	c.35G>C (p.G12A)	c.35G>C (p.G12A)	WT	WT	WT	WT	>5	100	100	100	19.98	22	19.16	8495	7685	8816	3/3	100
2	2-6	CRC	c.35G>A (p.G12D)	c.35G>A (p.G12D)	WT	WT	WT	WT	>5	100	100	100	39.72	41.52	40.31	12937	8879	9405	3/3	100
2	2-7	CRC	c.35G>T (p.G12V)	c.35G>T (p.G12V)	WT	WT	WT	WT	>5	100	100	100	12.4	12.88	12.79	13479	9962	9720	3/3	100
2	2-8	CRC	c.182A>T (p.Q61L)	c.182A>T (p.Q61L)	WT	WT	WT	WT	>5	100	100	100	12.62	11.16	11.23	26273	22203	10829	3/3	100
2	2-9	CRC	c.437C>T (p.A146V)	c.437C>T (p.A146V)	WT	WT	WT	WT	>5	100	100	100	25.24	28.73	30.11	52443	41904	34602	3/3	100
2	2-10	CRC	c.436G>A (p.A146T)	c.436G>A (p.A146T)	WT	WT	WT	WT	>5	100	100	100	58.23	58.1	59.29	55322	29985	28336	3/3	100
2	2-11	CRC	WT	WT	c38G>A (p.G13D)	c38G>A (p.G13D)	WT	WT	>5	100	100	100	34.17	34.33	32.31	16331	8900	10510	3/3	100
2	2-12	CRC	WT	WT	c.181C>A (p.Q61K)	c.181C>A (p.Q61K)	WT	WT	>5	100	100	100	43.95	46.35	44.51	31510	25664	19069	3/3	100
2	2-13	CRC	WT	WT	c.181C>A (p.Q61K)	c.181C>A (p.Q61K)	WT	WT	>5	100	100	100	33.2	35.15	34.32	18778	12569	12849	3/3	100
2	2-14	cell line	WT	WT	WT	WT	WT	WT	<5										3/3	100
2	2-15	cell line	c.38G>A (p.G13D)	c.38G>A (p.G13D)	WT	WT	WT	WT	>5	100	100	100	68.97	68.95	67.17	15941	9799	7908	3/3	100
2	2-16	CRC	WT	WT	WT	WT	WT	WT	<5										3/3	100
3	3-1	CRC	c.38G>A (p.G13D)	c.38G>A (p.G13D)	WT	WT	WT	WT	>5	100	100	100	43	45.03	43.06	16434	6198	6389	3/3	100
3	3-2	CRC	c.35G>A (p.G12D)	c.35G>A (p.G12D)	WT	WT	WT	WT	>5	100	100	100	8.79	8.74	9.27	19962	77894	8551	3/3	100
3	3-3	CRC	c.35G>A (p.G12D)	c.35G>A (p.G12D)	WT	WT	WT	WT	>5	100	100	100	9.12	9.2	8.6	28856	12399	6792	3/3	100
3	3-4	CRC	WT	c.34G>A (p.G12S)	WT	WT	WT	WT	>5	-	100	-	-	3.23	-	-	6124	-	2/3	0
3	3-5	CRC	c.35G>T (p.G12V)	c.35G>T (p.G12V)	WT	WT	WT	WT	>5	100	100	100	37.45	38.02	37.12	25970	12639	11213	3/3	100
3	3-6	CRC	WT	WT	WT	WT	WT	WT	<5										3/3	100
3	3-7	CRC	WT	WT	WT	WT	c.1799T>A (p.V600E)	c.1799T>A (p.V600E)	>5	100	100	100	23.64	22.32	22.9	49553	17558	19982	3/3	100
3	3-8	CRC	WT	WT	WT	WT	c.1799T>A (p.V600E)	c.1799T>A (p.V600E)	>5	100	100	100	21.74	23.08	23.55	60781	15288	26939	3/3	100
3	3-9	CRC	WT	WT	WT	WT	WT	WT	<5										3/3	100
3	3-10	CRC	WT	WT	WT	WT	WT	WT	<5										3/3	100
3	3-11	CRC	WT	c.35G>T (p.G12V)	WT	WT	WT	WT	<5	-	100	100	-	7.71	8.37	-	7563	4745	2/3	0
3	3-12	CRC	WT	WT	WT	WT	WT	WT	<5										3/3	100
3	3-13	CRC	c.35G>T (p.G12V)	c.35G>T (p.G12V)	WT	WT	WT	WT	>5	-	100	100	-	7.9	7.39	-	4365	7130	2/3	100
3	3-14	CRC	c.35G>A (p.G12D)	c.35G>A (p.G12D)	WT	WT	WT	WT	>5	-	100	100	-	9.66	7.4	-	5218	7569	2/3	100
3	3-15	CRC	WT	WT	WT	WT	WT	WT	<5										3/3	100
3	3-16	CRC	WT	WT	WT	WT	c.1799T>A (p.V600E)	c.1799T>A (p.V600E)	>5	-	100	100	-	6.67	10.64	-	8916	5806	2/3	100
CRC: colorectal, GQX: genotype quality score, WT: wild-type
