# Supplementary material for: Validation and clinical application of a targeted next-generation sequencing gene panel for solid and hematologic malignancies
Source: PeerJ. 2020 Oct 6;8:e10069. doi: 10.7717/peerj.10069 (PMC7546223; doi:10.7717/peerj.10069)
Supplement: Supplemental Information 9 [file peerj-08-10069-s009.xlsx]

## Sheet: Table S4
Table S4. Set of 399 samples tested with the Trusight Tumor26 during implementation
Clinicopathological characteristics									Quality control					Next generation sequencing
Patient	Sex	Age	Origin	Procedure	Primary vs. Mtx	Histologic type	Site	Tumor type	Tumoral cell content (%)	Concentration (ng/ul)	DNA ΔCq qPCR	qPCR quality outcome	Library generation outcome	NGS outcome	Gene symbol	Reported variant, DNA (protein) level	Filters	GQX	Variant allele frequency	Read Depth
1	F	73	Centre 2	Biopsy	Mtx	NSCLC	Lung	Lung	10	17.9	7.92178	Fail	Fail	Not evaluable	NONE
2	F	67	Centre 2	Resection	Primary	Endometrial carcinoma	Endometrium	Gynecologic	ND	192.5	-0.16	Valid	Valid	Variant detected	KRAS	c.35G>T (p.G12V)	PASS	100	41.81	6520
					Primary	Endometrial carcinoma	Endometrium	Gynecologic							PTEN	c.50delA (p.E18RfsTer6)	PASS	100	37.83	30903
					Primary	Endometrial carcinoma	Endometrium	Gynecologic							PTEN	c.117_120delAGAA (p.E40DfsTer13)	PASS	100	66.87	7129
3	F	62	External	Biopsy	Mtx	Carcinoma	Pleura (breast mtx)	Breast	50	31.2	4.45	Valid	Valid	Variant not detected	NONE
4	M	58	External	Biopsy	Primary	Gastroesophagic carcinoma	Stomach	Gastrointestinal	65	58.7	8.28	Fail	Fail	Not evaluable	NONE
5	M	59	External	Biopsy	Primary	Lymphoma	Lymph node	Hematologic	90	326.2	-0.27	Valid	Valid	Variant not detected	NONE
6	F	39	Centre 2	Resection	Primary	Colorectal adenocarcinoma	Colon	Gastrointestinal	70	266.7	-1.85416	Valid	Valid	Variant detected	PIK3CA	c.1634A>C (p.E545A)	PASS	100	21.04	15367
					Primary	Colorectal adenocarcinoma	Colon	Gastrointestinal							ERBB2	c.2447G>A (p.R816H)	PASS	79	5.15	1262
					Primary	Colorectal adenocarcinoma	Colon	Gastrointestinal							EGFR	c.2081C>T (p.P694L)	PASS	100	3.07	4045
7	F	53	Centre 2	Biopsy	Mtx	Head and Neck carcinoma	Lymph node (parotid gland mtx)	Head and neck	90	70.7	2.17	Valid	Valid	Variant not detected	NONE
8	M	49	External	Resection	Primary	Pancreatic carcinoma	Pancreas	Gastrointestinal	40	225.8	4.18	Valid	Fail	Not evaluable	NONE
9	M	46	Centre 2	Biopsy	Primary	NSCLC	Lung	Lung	60	60	4.12	Valid	Valid	Variant detected	TP53	c.869G>A (p.R290H)	PASS	100	44.85	5772
10	M	68	Centre 2	Biopsy	Primary	Soft tissue sarcoma	Soft tissue	Other solid tumor	90	188.3	-0.14	Valid	Fail	Not evaluable	NONE
11	F	69	Centre 2	Resection	Primary	Leukemia	Lymph node	Hematologic	ND	337.5	-2.4402	Valid	Valid	Variant not detected	NONE
12	M	NA	External	Biopsy	Primary	Lymphoma	Lymph node	Hematologic	90	356.6	1.16457	Valid	Valid	Not evaluable	NONE
13	F	63	Centre 2	Resection	Mtx	Endometrial carcinoma	Uterus	Gynecologic	80	181.3	0.97	Valid	Valid	Variant detected	TP53	c.725G>C (p.C242S)	PASS	100	34.3	87994
14	M	48	Centre 2	Biopsy	Mtx	SCLC	Lymph node (mediastinum mtx)	Lung	30	303.7	-1.18	Valid	Valid	Variant detected	TP53	c.991C>T (p.Q331Ter)	PASS	100	21.5	2391
					Mtx	SCLC	Lymph node (mediastinum mtx)	Lung							APC	c.3974C>T (p.A1325V)	PASS	68	3.08	2564
15	F	62	Centre 2	Biopsy	Primary	CUP	Liver	Gastrointestinal	absence of representative tumor material					Not evaluable	NONE
16	M	28	External	Resection	Primary	Colorectal adenocarcinoma	Colon	Gastrointestinal	80	64.6	3.39	Valid	Fail	Not evaluable	NONE
17	F	90	External	Biopsy	Primary	Lymphoma	Lymph node	Hematologic	80	357.9	2.54	Valid	Fail	Not evaluable	NONE
18	F	78	Centre 2	Biopsy	Primary	Lymphoma	Lymph node	Hematologic	100	306.1	0.38	Valid	Valid	Variant detected	TP53	c.817C>T (p.R273C)	PASS	100	28.25	1522
19	M	60	Centre 2	Resection	Primary	Colorectal adenocarcinoma	Colon	Gastrointestinal	ND	21.5	3.66012	Valid	Fail	Not evaluable	NONE
20	M	51	External	Resection	Primary	Soft tissue sarcoma	Uterus	Gynecologic	90	306	0.59	Valid	Valid	Variant not detected	NONE
21	M	64	Centre 2	Biopsy	Primary	Biliar duct carcinoma	Billiary tract	Gastrointestinal	80	218	4.62	Valid	Valid	Variant detected	TP53	c.742C>T (p.R248W)	PASS	100	74.13	2234
					Primary	Biliar duct carcinoma	Billiary tract	Gastrointestinal							SMAD4	c.1546C>T (p.Q516*)	PASS	100	86.81	3723
22	M	NA	External	Biopsy	Primary	Lymphoma	Lymph node	Hematologic	90	450.2	-2.6	Valid	Valid	Variant not detected	NONE
23	F	46	Centre 2	Cytology	Primary	Mesothelioma	Lung	Other solid tumor	ND	18.8	4.30913	Valid	Fail	Variant detected	TP53	c.733G>A (p. G245S)	PASS	100	8.47	13540
24	M	37	Centre 2	Biopsy	Primary	Plasmocytoma	Vertebrae	Hematologic	80	159.2	3.32	Valid	Valid	Variant detected	KRAS	c.180_182delTCAinsAAG (p.Q61R)	PASS	100	20.63	17037
					Primary	Plasmocytoma	Vertebrae	Hematologic							MET	c.1085T>C (p.M362T)	PASS	100	60.81	43184
25	F	54	Centre 2	Biopsy	Primary	Colorectal adenocarcinoma	Colon	Gastrointestinal	70	154.5	3.8	Valid	Valid	Variant detected	TP53	c.818G>A (p.R273H)	PASS	100	31.4	5281
					Primary	Colorectal adenocarcinoma	Colon	Gastrointestinal							KRAS	c.35G>A (p.G12D)	PASS	100	22.55	7340
26	M	48	External	Biopsy	Primary	Histiocytosis	Skin	Hematologic	40	139.1	2.66	Valid	Valid	Variant not detected	NONE
27	F	81	Centre 2	Biopsy	Primary	Lymphoma	Spleen	Hematologic	50	160.1	4.73	Valid	Valid	Variant detected	PIK3CA	c.1348C>T (p.H450Y)	PASS	78	6.17	6319
					Primary	Lymphoma	Spleen	Hematologic							MET	c.504G>T (p.E168D)	PASS	100	48.27	25351
28	F	58	Centre 2	Biopsy	Mtx	Ovarian serous adenocarcinoma	Lymph node (ovary mtx)	Gynecologic	90	127.6	-3.10245	Valid	Valid	Variant detected	TP53	c.792_794delACT (p.L265del)	PASS	100	52.01	4647
					Mtx	Ovarian serous adenocarcinoma	Lymph node (ovary mtx)	Gynecologic							MET	c.1039G>A (p.A347T)	PASS	100	46.24	8359
29	M	93	Centre 2	Biopsy	Primary	Leukemia	Skin	Hematologic	85	183.6	0.55	Valid	Valid	Variant not detected	NONE
30	M	60	Centre 2	Endoscopy	Primary	Colorectal adenocarcinoma	Colon	Gastrointestinal	70	152.7	1.69	Valid	Valid	Variant detected	TP53	c.514G>T (p.V172F)	PASS	100	24.48	7685
					Primary	Colorectal adenocarcinoma	Colon	Gastrointestinal							APC	c.3845C>A (p.S1282*)	PASS	100	17.13	17427
31	F	44	External	Biopsy	Primary	Colorectal adenocarcinoma	Colon	Gastrointestinal	80	257.5	2.35	Valid	Valid	Variant detected	TP53	c.524G>A (p.R175H)	PASS	100	37.82	11692
32	M	63	Centre 2	Biopsy	Primary	Colorectal adenocarcinoma	Colon	Gastrointestinal	90	296.1	-1.53	Valid	Valid	Variant detected	APC	c.4241delT (p.V1414EfsTer5)	PASS	100	18.22	34417
					Primary	Colorectal adenocarcinoma	Colon	Gastrointestinal							PIK3CA	c.1624G>A (p.E542K)	PASS	100	22.58	8534
					Primary	Colorectal adenocarcinoma	Colon	Gastrointestinal							KRAS	c.35G>A (p.G12D)	PASS	100	45.21	6978
					Primary	Colorectal adenocarcinoma	Colon	Gastrointestinal							SMAD4	c.1611C>A (p.D537E)	PASS	100	32.5	16128
33	M	74	Centre 2	Biopsy	Mtx	Skin melanoma	Lymph node (melanoma mtx)	Melanoma	ND	313.7	-3.35067	Valid	Valid	Variant detected	BRAF	c.1405G>A (p.G469R)	PASS	100	61.6	13435
					Mtx	Skin melanoma	Lymph node (melanoma mtx)	Melanoma							NRAS	c.34G>C (p.G12R)	PASS	100	4.09	43237
34	F	94	Centre 2	Biopsy	Primary	Myeloma	Mouth	Hematologic	80	209.5	1.48	Valid	Valid	Variant detected	APC	c.3920T>A (p.I1307K)	PASS	100	46.94	35737
35	M	65	Centre 2	Biopsy	Primary	NSCLC	Lung	Lung	60	189.7	-1.1	Valid	Valid	Variant detected	TP53	c.1135C>T (p.C176F)	PASS	100	14.47	14646
					Primary	NSCLC	Lung	Lung							TP53	c.527G>T (p.R379C)	PASS	71	3.11	9292
36	M	70	Centre 2	Biopsy	Primary	Urothelial carcinoma	Bladder	Genitourinary	80	96.8	-0.652017	Valid	Valid	Variant detected	CDH1	c.1849G>A (p.A617T)	PASS	100	63.02	4486
37	M	36	Centre 2	Biopsy	Primary	Glial tumor	Brain	Central nervous system	50	26.6	ND	ND	Fail	Not evaluable	NONE
38	F	59	Centre 2	Resection	Primary	Gastroesophagic carcinoma	Small intestine	Gastrointestinal	95	54	ND	ND	Valid	Variant detected	KIT	c.1689_1692delAAAT (p.I563MfsTer8)	PASS	100	10.2	1174
39	M	50	External	Biopsy	Mtx	CUP	Liver (unknown mtx)	Gastrointestinal	40	120.9	4.16	Valid	Fail	Not evaluable	NONE
40	F	57	Centre 2	Biopsy	Primary	Ovarian serous adenocarcinoma	Ovary	Gynecologic	70	144.9	6.63	Fail	ND	Not evaluable	NONE
41	M	56	External	Biopsy	Primary	Gastroesophagic carcinoma	Stomach	Gastrointestinal	ND	228	1.57	Valid	Valid	Variant detected	KIT	c.[1669_1670insGGCAGGTTGA;1672_1673insGG] (p.K558_V559ins5)	PASS	100	32.08	3616
					Primary	Gastroesophagic carcinoma	Stomach	Gastrointestinal							TP53	c.215C>G (p.P72R)	PASS	100	99.64	1400
42	M	39	Centre 2	Biopsy	Primary	Renal cell carcinoma	Kidney	Genitourinary	60	161.6	3.07	Valid	Valid	Variant not detected	NONE
43	M	61	Centre 2	Biopsy	Primary	Colorectal neuroendocrine carcinoma	Colon	Gastrointestinal	60	150.7	-0.7	Valid	Valid	Variant detected	TP53	c.659A>G (p.Y220C)	PASS	100	43.62	5112
44	M	48	External	Biopsy	Primary	Lymphoma	Lymph node	Hematologic	80	284.4	-1.51	Valid	Valid	Variant not detected	NONE
45	M	92	Centre 2	Biopsy	Primary	Lymphoma	Nose	Hematologic	95	288.7	-1.44	Valid	Valid	Variant detected	FBXW7	c.1939A>C (p.K647Q)	PASS	100	38.09	35932
46	M	54	Centre 2	Biopsy	Primary	Histiocytic sarcoma	Skin	Hematologic	55	157.8	-0.432557	Valid	Valid	Variant detected	BRAF	c.1397G>A (p.G466E)	PASS	100	44	2241
					Primary	Histiocytic sarcoma	Skin	Hematologic							KRAS	c.180_182delTCAinsAAG (p.Q61R)	LowDP;PB;LowGQ	0	27.06	46338
47	M	78	Centre 2	Biopsy	Primary	Gastroesophagic carcinoma	Esophagus	Gastrointestinal	20	55.1	-1.08692	Valid	Valid	Variant detected	TP53	c.488A>G (p.Y163C)	PASS	100	22.71	30489
48	M	86	Centre 2	Biopsy	Primary	Histiocytosis	Skin	Hematologic	80	35	6.82	Fail	ND	Not evaluable	NONE
49	M	77	External	Resection	Primary	Head and Neck carcinoma	Thyroid gland	Head and neck	ND	94	1.68258	Valid	Valid	Variant detected	BRAF	c.1799T>A (p.V600E)	LowDP;PB	100	24.8	17378
50	F	29	Centre 2	Biopsy	Primary	Renal cell carcinoma	Kidney	Genitourinary	70	10	9.16	Fail	Fail	Not evaluable	NONE
51	M	52	External	Resection	Mtx	NSCLC	Skin (lung mtx)	Lung	50	175.9	5.18979	Valid	Valid	Variant detected	TP53	c.479_480delTGinsAT (p.M160N)	PASS	100	56.46	13445
					Mtx	NSCLC	Skin (lung mtx)	Lung							KRAS	c.34G>T (p.G12C)	PASS	100	65.89	4934
					Mtx	NSCLC	Skin (lung mtx)	Lung							STK11	c.97G>T (p.E33*)	PASS	100	39.33	2179
52	M	53	External	Biopsy	Primary	Head and Neck carcinoma	Tongue	Head and neck	70	357	1.08	Valid	Valid	Variant detected	TP53	c.461G>T (p.G154V)	PASS	100	25.11	18111
					Primary	Head and Neck carcinoma	Tongue	Head and neck							CDH1	c.1789C>T (p.P597S)	PASS	100	3.26	14944
					Primary	Head and Neck carcinoma	Tongue	Head and neck							MSH6	c.3312delT (p.F1104fsTer11)	PASS	49	3.24	21822
53	F	32	External	Biopsy	Primary	Carcinoma	Breast	Breast	80	181.6	6.57	Fail	ND	Not evaluable	NONE
54	M	66	Centre 2	Cytology	Primary	NSCLC	Mediastinum	Lung	60	46.6	2.41	Valid	Valid	Variant detected	TP53	c.919+1G>T (splicing)	PASS	100	59.67	44070
55	M	64	Centre 2	Endoscopy	Primary	Gastroesophagic carcinoma	Esophagus	Gastrointestinal	60	165.7	-0.52	Valid	Valid	Variant detected	TP53	c.499C>T (p.Q167*)	PASS	100	46.91	19283
					Primary	Gastroesophagic carcinoma	Esophagus	Gastrointestinal							APC	c.3386T>C (p.L1129S)	PASS	100	29.93	10542
					Primary	Gastroesophagic carcinoma	Esophagus	Gastrointestinal							KRAS	c.35G>A (p.G12D)	PASS	100	18.17	15805
56	M	54	External	Biopsy	Primary	Gastroesophagic carcinoma	Stomach	Gastrointestinal	50	64	1.32	Valid	Valid	Variant not detected	NONE
57	F	75	Centre 2	Biopsy	Primary	Head and Neck carcinoma	Salivar gland	Head and neck	90	198.6	10.2	Fail	ND	Not evaluable	NONE
58	F	54	Centre 2	Biopsy	Primary	Mesothelioma	Pleura	Other solid tumor	80	21.5	2.8292	Valid	Valid	Variant not detected	NONE
59	M	69	Centre 2	Biopsy	Primary	NSCLC	Lung	Lung	10	32.3	ND	ND	ND	Not evaluable	NONE
60	F	80	Centre 2	Biopsy	Mtx	Carcinoma	Peritoneum (breast mtx)	Breast	80	28.1	4.78	Valid	Fail	Not evaluable	NONE
61	F	42	External	Biopsy	Primary	Colorectal adenocarcinoma	Colon	Gastrointestinal	70	40.2	3.2	Valid	Valid	Variant detected	TP53	c.839G>A (p.R280K)	PASS	49	4.09	2349
					Primary	Colorectal adenocarcinoma	Colon	Gastrointestinal							KRAS	c.35G>A (p.G12D)	PASS	100	45.14	11693
62	F	63	Centre 2	Resection	Mtx	Ovarian serous adenocarcinoma	Peritoneum (ovary mtx)	Gynecologic	80	270.4	-0.97	Valid	Valid	Variant detected	TP53	c.1024delC (p.R342GTer3)	PASS	100	58.67	1575
63	M	46	Centre 2	Biopsy	Primary	Head and Neck carcinoma	Pharynx	Head and neck	90	355	0.2	Valid	Valid	Variant detected	TP53	c.528C>A (p.C176*)	PASS	100	15.12	2427
					Primary	Head and Neck carcinoma	Pharynx	Head and neck							KRAS	c.35G>A (p.G12D)	PASS	100	11.39	16184
64	M	NA	External	Biopsy	Mtx	Mesothelioma	Unknown	Other solid tumor	90	186.2	7.74	Fail	Valid	Variant not detected	NONE
65	M	60	Centre 2	Biopsy	Primary	NSCLC	Lung	Lung	10	29.6	ND	ND	ND	Not evaluable	NONE
66	F	68	Centre 2	Biopsy	Mtx	Pancreatic neuroendocrine carcinoma	Liver (pancreas mtx)	Gastrointestinal	95	236.5	-1.97	Valid	Valid	Variant not detected	NONE
67	M	66	External	Biopsy	Primary	Mesothelioma	Pleura	Other solid tumor	90	189.8	8.51	Fail	ND	Not evaluable	NONE
68	M	47	External	Biopsy	Mtx	Pancreatic carcinoma	Liver (pancreas mtx)	Gastrointestinal	5	39.6	ND	ND	Valid	Variant detected	MET	c.1058C>T (p.S353F)	PASS	100	3.15	18824
69	M	NA	External	Biopsy	Primary	Lymphoma	Lymph node	Hematologic	50	293	1.76	Valid	Valid	Variant not detected	NONE
70	F	59	External	Biopsy	Primary	Lymphoma	Lymph node	Hematologic	40	251.3	10.36	Fail	ND	Not evaluable	NONE
71	M	58	Centre 2	Resection	Primary	Myeloma	Soft tissue	Hematologic	95	346.5	-0.52	Valid	Valid	Variant detected	TP53	c.578A>T (p.H193L)	PASS	100	66.45	1410
72	NA	NA	External	Resection	Primary	Dendritic cell tumor	Larynx	Hematologic	ND	109.8	-0.399566	Valid	Valid	Variant not detected	NONE
73	NA	NA	External	Biopsy	Primary	Renal cell carcinoma	Kidney	Genitourinary	ND	61.6	14.9	Fail	Valid	Variant not detected	NONE
74			External	Biopsy	Primary	Unknown	Unknown	Other solid tumor	40	137.6	5.12075	Fail	Valid	Variant detected	NRAS	c.553C>T (p.P185S)	PASS	100	47.42	6160
75	M	60	Centre 2	Biopsy	Primary	Xanthogranuloma	Bone	Hematologic	70	4.7	11.38	Fail	ND	Not evaluable	NONE
76	F	30	Centre 2	Resection	Primary	Biliar duct carcinoma	Billiary tract	Gastrointestinal	60	107.1	4.82327	Valid	Fail	Variant detected	APC	c.4588G>T (p.E1530*)	PASS	100	38.06	7616
					Primary	Biliar duct carcinoma	Billiary tract	Gastrointestinal							SMAD4	c.1529G>A (p.G510E)	PASS	100	37.18	4865
77	F	58	External	Biopsy	Primary	Leukemia	Bone marrow	Hematologic	ND	47.7	3.27	Valid	Fail	Not evaluable	NONE
78	F	71	Centre 2	Biopsy	Mtx	Cervical carcinoma	Lymph node (cervix mtx)	Gynecologic	75	221	5.72	Valid	Fail	Not evaluable	NONE
79	M	50	External	Biopsy	Mtx	Biliar duct carcinoma	Soft tissue (liver mtx)	Gastrointestinal	70	16.9	4.8	Valid	Fail	Not evaluable	NONE
80	M	38	External	Resection	Primary	NSCLC	Lung	Lung	ND	65.3	7.08	Fail	ND	Not evaluable	NONE
81	F	39	Centre 2	Biopsy	Primary	Biliar duct carcinoma	Billiary tract	Gastrointestinal	80	131.4	4.89	Valid	Fail	Not evaluable	NONE
82	M	75	External	Resection	Primary	Lymphoma	Lymph node	Hematologic	60	457	-3.33721	Valid	Valid	Variant detected	TP53	c.742C>T (p.R248W)	PASS	100	32.11	45540
					Primary	Lymphoma	Lymph node	Hematologic							TP53	c.742C>T (p.S366A)	PASS	100	29.46	2339
					Primary	Lymphoma	Lymph node	Hematologic							STK11	c.992G>A (p.R331Q)	PASS	100	35.42	3916
83	M	64	Centre 2	Biopsy	Primary	Urothelial carcinoma	Thorax (prostate mtx)	Genitourinary	75	31.6	7.84	Fail	ND	Not evaluable	NONE
84	M	65	Centre 2	Resection	Primary	Colorectal adenocarcinoma	Colon	Gastrointestinal	40	230.1	3.22	Valid	Valid	Variant detected	TP53	c.524G>A (p.R175H)	PASS	100	32.63	5854
85	M	58	Centre 2	Biopsy	Mtx	Skin melanoma	Skin	Melanoma	80	18.6	ND	ND	Fail	Not evaluable	NONE
86	F	44	Centre 2	Resection	Primary	Carcinoma	Breast	Breast	25	19.7	ND	ND	Fail	Not evaluable	NONE
87	M	58	External	Resection	Primary	Colorectal adenocarcinoma	Colon	Gastrointestinal	50	12.7	2.45	Valid	Fail	Variant detected	APC	c.4031C>G (p.S1344*)	PASS	100	12.45	26896
					Primary	Colorectal adenocarcinoma	Colon	Gastrointestinal							KRAS	c.35G>A (p.G12D)	PASS	100	13.28	11942
88	F	38	Centre 2	Resection	Primary	Ovarian serous adenocarcinoma	Ovary	Gynecologic	20	84	-1.01073	Valid	Valid	Variant detected	APC	c.3949G>C (p.E1317Q)	PASS	100	60.41	40278
89	F	49	Centre 2	Resection	Primary	Colorectal adenocarcinoma	Colon	Gastrointestinal	70	20.6	2.71983	Valid	Valid	Variant detected	BRAF	c.1799T>A (p.V600E)	PASS	100	11.32	15525
90	F	66	Centre 2	Biopsy	Primary	Cervical carcinoma	Cervix	Gynecologic	80	195.4	6.98	Fail	ND	Not evaluable	NONE
91	F	72	Centre 2	Biopsy	Mtx	NSCLC	Liver (lung mtx)	Lung	60	31.9	3.51	Valid	Valid	Variant detected	EGFR	c.2235_2249delGGAATTAAGAGAAGC (p.del19)	PASS	100	38.25	11064
92	F	64	External	Biopsy	Primary	Endometrial carcinoma	Endometrium	Gynecologic	90	338.3	-2.14	Valid	Valid	Variant detected	PIK3CA	c.112C>T (p.R38C)	PASS	100	36.76	16809
					Primary	Endometrial carcinoma	Endometrium	Gynecologic							PIK3CA	c.3130A>T (p.N1044Y)	PASS	100	22.34	24859
					Primary	Endometrial carcinoma	Endometrium	Gynecologic							BRAF	c.1799T>A (p.V600E)	PASS	100	3.62	18081
					Primary	Endometrial carcinoma	Endometrium	Gynecologic							KRAS	c.35G>A (p.G12D)	PASS	32	4.02	1792
					Primary	Endometrial carcinoma	Endometrium	Gynecologic							KRAS	c.38G>A (p.G13D)	PASS	100	12.1	6355
					Primary	Endometrial carcinoma	Endometrium	Gynecologic							KRAS	c.35G>A (p.D33E)	PASS	100	12.06	6368
					Primary	Endometrial carcinoma	Endometrium	Gynecologic							PTEN	c.370T>C (p.C124R)	PASS	100	76.99	11989
93	M	68	Centre 2	Resection	Primary	Biliar duct carcinoma	Billiary tract	Gastrointestinal	10	99.4	0.398045	Valid	Valid	Variant detected	PIK3CA	c.3139C>T (p.H1047Y)	PASS	100	3.26	9254
94	M	75	Centre 2	Biopsy	Primary	Dendritic cell tumor	Skin	Hematologic	80	238.6	0.52	Valid	Valid	Variant not detected	NONE
95	M	62	Centre 2	Biopsy	Primary	Mesothelioma	Pleura	Other solid tumor	60	55.8	0.3	Valid	Fail	Not evaluable	NONE
96	F	87	External	Biopsy	Primary	Lymphoma	Lymph node	Hematologic	60	207	0.32	Valid	Valid	Variant detected	TP53	c.946_949dupCCCC (p.Q317*)	PASS	100	81.42	31067
97	M	63	Centre 2	Cytology	Mtx	Skin melanoma	Pleural fluid (melanoma mtx)	Melanoma	absence of representative tumor material					Not evaluable	NONE
98	M	89	Centre 2	Biopsy	Primary	Plasmocytoma	Lymph node	Hematologic	90	133.2	11	Fail	ND	Not evaluable	NONE
99	M	53	External	Biopsy	Primary	Gastroesophagic carcinoma	Stomach	Gastrointestinal	95	102	ND	ND	Valid	Variant detected	KIT	c.1670_1678delGGAAGGTTG (p.W557_V560delinsF)	PASS	100	42.2	8928
100	F	54	Centre 2	Biopsy	Primary	Cervical carcinoma	Cervix	Gynecologic	absence of representative tumor material					Not evaluable	NONE
101	M	72	Centre 2	Biopsy	Mtx	Pancreatic carcinoma	Peritoneum (pancreas mtx)	Gastrointestinal	70	52.9	-2.06083	Valid	Valid	Variant detected	TP53	c.916C>T (p.R306*)	PASS	100	19.27	20506
					Mtx	Pancreatic carcinoma	Peritoneum (pancreas mtx)	Gastrointestinal							KRAS	c.35G>A (p.G12D)	PASS	100	16.85	10706
102	M	NA	External	Biopsy	Primary	Lymphoma	Small intestine	Hematologic	40	118.1	6.55	Fail	Fail	Not evaluable	NONE
103	F	81	Centre 2	Biopsy	Primary	Lymphoma	Bone marrow	Hematologic	ND	40.4	10.43	Fail	ND	Not evaluable	NONE
104	M	59	Centre 2	Endoscopy	Primary	Gastroesophagic carcinoma	Stomach	Gastrointestinal	10	141.8	1.11	Valid	Valid	Variant detected	KIT	c.2485G>C (p.A829P)	PASS	100	12.67	14741
105	F	62	Centre 2	Biopsy	Primary	Colorectal adenocarcinoma	Colon	Gastrointestinal	80	239.9	-2.84742	Valid	Valid	Variant detected	TP53	c.818G>A (p.R273H)	PASS	100	54.59	1623
					Primary	Colorectal adenocarcinoma	Colon	Gastrointestinal							APC	c.3340C>T (p.R1114*)	PASS	100	34	3515
					Primary	Colorectal adenocarcinoma	Colon	Gastrointestinal							APC	c.3921_3925delAAAAG (p.G1309DfsTer4)	PASS	100	32.53	28786
					Primary	Colorectal adenocarcinoma	Colon	Gastrointestinal							KRAS	c.38G>A (p.G13D)	PASS	100	32.88	5587
106	F	62	Centre 2	Biopsy	Primary	SCLC	Lung	Lung	80	14.7	ND	ND	Fail	Not evaluable	NONE
107	F	37	External	Endoscopy	Primary	Carcinoma	Breast	Breast	10	199	1.55	Valid	Valid	Variant detected	PIK3CA	c.1633G>A (p.E545K)	PASS	100	5.71	9865
					Primary	Carcinoma	Breast	Breast							MET	c.3029C>T (p.T1010I)	PASS	100	39.81	5292
108	M	71	External	Biopsy	Primary	Soft tissue sarcoma	Soft tissue	Other solid tumor	90	209.7	0.71	Valid	Valid	Variant detected	KRAS	c.38G>A (p.G13D)	PASS	100	3.94	6776
109	F	NA	External	Biopsy	Primary	Skin melanoma	Skin	Melanoma	40	13.5	3.0881	Valid	Valid	Variant detected	PDGFRA	c.2525A>T (p.D842V)	PASS	100	15.69	43135
110	F	56	Centre 2	Biopsy	Mtx	Ovarian serous adenocarcinoma	Lymph node (ovary mtx)	Gynecologic	30	30	1.01	Valid	Valid	Variant detected	TP53	c.983_990delTCACCCTT (p.F328SfsTer6)	PASS	100	3.38	18211
111	F	54	External	Resection	Primary	Head and Neck carcinoma	Parotid gland	Head and neck	60	60.6	6.81228	Fail	Valid	Variant detected	CDH1	c.1117C>T (p.P373S)	PASS	74	4.56	15829
112	M	64	External	Biopsy	Primary	Prostate adenocarcinoma	Prostate	Genitourinary	40	27.6	9.72	Fail	ND	Not evaluable	NONE
113	M	73	Centre 2	Resection	Primary	Leukemia	Lymph node	Hematologic	90	508.1	-5.44783	Valid	Valid	Variant not detected	NONE
114	M	68	Centre 2	Resection	Primary	Urothelial carcinoma	Ureter	Genitourinary	5	255.6	1.69	Valid	Valid	Variant detected	TP53	c.707A>G (p.Y236C)	PASS	100	8.81	69429
115	M	71	External	Biopsy	Primary	NSCLC	Lung	Lung	50	29.8	2.77	Valid	Fail	Not evaluable	NONE
116	F	52	External	Biopsy	Mtx	Carcinoma	Skin (breast mtx)	Breast	30	27.2	1.14156	Valid	Valid	Variant detected	TP53	c.488A>G (p.Y163C)	PASS	100	22.67	27145
117	F	65	Centre 2	Resection	Mtx	Ovarian serous adenocarcinoma	Uterus (ovary mtx)	Gynecologic	40	231.4	0.99	Valid	Valid	Variant detected	TP53	c.536A>C (p.H179P)	PASS	100	46.21	17704
					Mtx	Ovarian serous adenocarcinoma	Uterus (ovary mtx)	Gynecologic							PIK3CA	c.3049G>C (p.D1017H)	PASS	100	5.93	56153
118	M	47	Centre 2	Biopsy	Primary	Lymphoma	Lymph node	Hematologic	85	298.5	1.58	Valid	Valid	Variant not detected	NONE
119	F	48	External	Biopsy	Primary	NSCLC	Lung	Lung	60	20.7	7.2	Fail	ND	Not evaluable	NONE
120	F	26	Centre 2	Biopsy	Primary	Histiocytosis	Skin	Hematologic	50	50	2.06	Valid	Valid	Variant detected	BRAF	c.1799T>A (p.V600E)	PASS	100	11.35	20614
121	F	63	External	Resection	Primary	Soft tissue sarcoma	Unknown	Other solid tumor	30	172.8	2.64618	Valid	Valid	Variant detected	TP53	c.713G>A (p.C238Y)	PASS	100	19.64	64628
					Primary	Soft tissue sarcoma	Unknown	Other solid tumor							CDH1	c.1774G>A (p.A592T)	PASS	100	31.87	32418
122	M	67	Centre 2	Resection	Primary	Hepatocarcinoma	Liver	Gastrointestinal	40	248.1	0.564851	Valid	Valid	Variant not detected	NONE
123	F	65	External	Resection	Primary	Adrenal carcinoma	Suprarenal gland	Genitourinary	90	285.8	-0.68	Valid	Valid	Variant not detected	NONE
124	M	56	Centre 2	Endoscopy	Primary	Gastroesophagic carcinoma	Stomach	Gastrointestinal	50	111.6	0	Valid	Valid	Variant detected	TP53	c.700T>A (p.Y234N)	PASS	100	38.52	22378
125	F	56	Centre 2	Biopsy	Primary	Head and Neck carcinoma	Tongue	Head and neck	10	79.6	ND	ND	Valid	Variant detected	TP53	c.856G>A (p.E286K)	PASS	100	4.03	4195
126	M	58	External	Biopsy	Mtx	Head and Neck carcinoma	Skin (maxila mtx)	Head and neck	70	150.5	7.94	Fail	ND	Not evaluable	NONE
127	F	85	Centre 2	Biopsy	Primary	Carcinoma	Breast	Breast	70	26.4	7.11	Fail	ND	Not evaluable	NONE
128	M	55	External	Biopsy	Primary	Myeloma	Bone marrow	Hematologic	70	111.3	7.61	Fail	ND	Not evaluable	NONE
129	F	69	Centre 2	Biopsy	Primary	Lymphoma	Amygdala	Hematologic	ND	177.1	-0.546779	Valid	Valid	Variant detected	TP53	c.856G>A (p.E286K)	PASS	87	5.35	1234
					Primary	Lymphoma	Amygdala	Hematologic							MET	c.1640G>A (p.R547Q)	PASS	100	49.14	3018
130	M	61	Centre 2	Biopsy	Primary	Head and Neck carcinoma	Larynx	Head and neck	70	50.4	3.64	Valid	Valid	Variant detected	TP53	c.488A>G (p.Y163C)	PASS	100	67.58	5053
131	F	48	Centre 2	Biopsy	Primary	Plasmocytoma	Bone	Hematologic	90	221	11	Fail	ND	Not evaluable	NONE
132	M	75	Centre 2	Endoscopy	Primary	Colorectal adenocarcinoma	Colon	Gastrointestinal	20	57.6	-1.36	Valid	Valid	Variant detected	TP53	c.532C>G (p.H178D)	PASS	100	10.15	17046
					Primary	Colorectal adenocarcinoma	Colon	Gastrointestinal							BRAF	c.1790T>G (p.L597R)	PASS	100	15.45	28727
					Primary	Colorectal adenocarcinoma	Colon	Gastrointestinal							FBXW7	c.1792A>T (p.N598Y)	PASS	100	8.54	46367
133	F	57	Centre 2	Biopsy	Primary	Carcinoma	Breast	Breast	20	69.7	-0.746846	Valid	Valid	Variant not detected	NONE
134	M	65	Centre 2	Resection	Primary	Colorectal adenocarcinoma	Colon	Gastrointestinal	33	182.5	-2.21799	Valid	Valid	Variant detected	TP53	c.733G>A (p.G245S)	PASS	100	6.48	49272
					Primary	Colorectal adenocarcinoma	Colon	Gastrointestinal							APC	c.2626C>T (p.R876*)	PASS	100	8.42	8898
					Primary	Colorectal adenocarcinoma	Colon	Gastrointestinal							PIK3CA	c.1313C>T (p.S438F)	PASS	37	3.13	1504
					Primary	Colorectal adenocarcinoma	Colon	Gastrointestinal							KRAS	c.35G>T (p.G12V)	PASS	100	4.71	4908
135	F	48	Centre 2	Biopsy	Mtx	Skin melanoma	Lung (melanoma mtx)	Melanoma	80	7.7	7.54779	Fail	Fail	Not evaluable	NONE
136	F	76	Centre 2	Biopsy	Primary	Myeloma	Nose	Hematologic	80	68.6	11	Fail	ND	Not evaluable	NONE
137	F	55	Centre 2	Resection	Primary	Glial tumor	Brain	Central nervous system	80	409.8	-2.2	Valid	Valid	Variant detected	MET	c.3029C>T (p.T1010I)	PASS	100	45.47	4031
138	M	66	Centre 2	Resection	Primary	Urothelial carcinoma	Bladder	Genitourinary	50	186.3	1.95	Valid	Valid	Variant detected	TP53	c.818G>A (p.R273H)	PASS	100	16.15	12025
139	F	NA	External	Biopsy	Primary	Skin melanoma	Skin	Melanoma	30	10.1	7.66949	Fail	Valid	Variant detected	MAP2K1	c.167_171delAGAAG (p.Q56PfsTer9)	PASS	100	15.23	18883
					Primary	Skin melanoma	Skin	Melanoma							MAP2K1	c.173_182delAGAAGGTGGG (p.K59NfsTer2)	SB	100	15.09	19020
					Primary	Skin melanoma	Skin	Melanoma							CTNNB1	c.98C>T (p.S33F)	PASS	100	21.89	13282
140	F	55	External	Biopsy	Primary	Ovarian serous adenocarcinoma	Ovary	Gynecologic	5	377.6	-2.08083	Valid	Valid	Not evaluable	NONE
141	M	47	Centre 2	Biopsy	Primary	Adrenal carcinoma	Suprarenal gland	Genitourinary	90	54	3.40115	Valid	Valid	Variant detected	APC	c.4766G>A (p.R1589H)	PB	100	6.77	20763
					Primary	Adrenal carcinoma	Suprarenal gland	Genitourinary							PIK3CA	c.1286T>C (p.L429S)	PASS	78	10.53	3656
142	M	77	Centre 2	Biopsy	Primary	Lymphoma	Bone marrow	Hematologic	90	12.3	5.83	Valid	Fail	Not evaluable	NONE
143	M	57	Centre 2	Cytology	Primary	NSCLC	Mediastinum	Lung	80	71.7	-0.219833	Valid	Valid	Variant detected	TP53	c.1024C>G (p.R342G)	PASS	100	16.06	2403
					Primary	NSCLC	Mediastinum	Lung							TP53	c.773A>C (p.E258A)	PASS	100	41.29	18955
					Primary	NSCLC	Mediastinum	Lung							MAP2K1	c.167A>C (p.Q56P)	PASS	100	44.63	7108
144	M	75	Centre 2	Endoscopy	Primary	Colorectal adenocarcinoma	Colon	Gastrointestinal	40	154.8	-0.47	Valid	Valid	Variant detected	TP53	c.817C>T (p.R273C)	PASS	100	19.87	2828
					Primary	Colorectal adenocarcinoma	Colon	Gastrointestinal							TP53	c.734G>A (p.G245D)	PASS	100	17.26	48022
					Primary	Colorectal adenocarcinoma	Colon	Gastrointestinal							KRAS	c.38G>A (p.G13D)	PASS	100	17.76	3852
					Primary	Colorectal adenocarcinoma	Colon	Gastrointestinal							NRAS	c.173C>T (p.I58T)	PASS	100	4.38	30327
					Primary	Colorectal adenocarcinoma	Colon	Gastrointestinal							SMAD4	c.1487G>A (p.R496H)	PASS	100	21.39	21564
					Primary	Colorectal adenocarcinoma	Colon	Gastrointestinal							KIT	c.1478C>A (p.A493D)	PASS	100	9.56	13771
145	M	64	Centre 2	Endoscopy	Primary	Colorectal adenocarcinoma	Colon	Gastrointestinal	ND	144.1	-1.91958	Valid	Valid	Variant detected	TP53	c.733G>A (p.G245S)	PASS	100	41.63	8651
					Primary	Colorectal adenocarcinoma	Colon	Gastrointestinal							APC	c.4067C>G (p.S1536*)	PASS	100	45.28	5000
					Primary	Colorectal adenocarcinoma	Colon	Gastrointestinal							KRAS	c.436G>A (p.A146T)	PASS	100	27.4	24504
146	M	NA	External	Biopsy	Primary	Lymphoma	Lymph node	Hematologic	90	364.8	4.48	Valid	Fail	Not evaluable	NONE
147	F	38	Centre 2	Resection	Mtx	Carcinoma	Brain (breast mtx)	Breast	90	338.6	ND	ND	Valid	Variant detected	KIT	c.1655T>C (p.M552T)	PASS	100	48.71	29942
148	M	65	Centre 2	Biopsy	Mtx	Renal cell carcinoma	Kidney	Genitourinary	60	25.4	5.58	Valid	Fail	Not evaluable	NONE
149	F	51	External	Biopsy	Mtx	Colorectal adenocarcinoma	Lymph node (colon mtx)	Gastrointestinal	60	277.7	-0.42	Valid	Valid	Variant detected	APC	c.4245delT (p.S1415RfsTer4)	PASS	100	20.15	35199
					Mtx	Colorectal adenocarcinoma	Lymph node (colon mtx)	Gastrointestinal							KRAS	c.436G>A (p.A146T)	PASS	100	25.03	42503
150	M	41	External	Biopsy	Primary	Lymphoma	Lymph node	Hematologic	80	314.1	2.69	Valid	Fail	Not evaluable	NONE
151	M	43	External	Biopsy	Primary	Head and Neck carcinoma	Maxila	Head and neck	60	180.6	1.43	Valid	Valid	Variant not detected	NONE
152	F	NA	External	Biopsy	Primary	Soft tissue sarcoma	Soft tissue	Other solid tumor	90	408.9	0.51	Valid	Valid	Variant not detected	NONE
153	M	62	Centre 2	Resection	Primary	Pancreatic carcinoma	Pancreas	Gastrointestinal	70	187.4	0.71	Valid	Valid	Variant detected	TP53	c.796G>T (p.G266*)	PASS	100	22.47	3325
					Primary	Pancreatic carcinoma	Pancreas	Gastrointestinal							APC	c.2561G>A (p.R854K)	PASS	100	3.62	9951
					Primary	Pancreatic carcinoma	Pancreas	Gastrointestinal							KRAS	c.35G>A (p.G12D)	PASS	100	12.22	6529
					Primary	Pancreatic carcinoma	Pancreas	Gastrointestinal							KIT	c.2596+1G>A	PASS	48	3.32	6378
154	M	72	Centre 2	Biopsy	Primary	Gastroesophagic carcinoma	Esophagus	Gastrointestinal	80	51	2.13	Valid	Valid	Variant detected	TP53	c.596G>T (p.G199V)	PASS	49	4.3	5165
					Primary	Gastroesophagic carcinoma	Esophagus	Gastrointestinal							CTNNB1	c.98C>G (p.S33C)	PASS	100	3.46	10499
155	M	NA	External	Biopsy	Primary	NSCLC	Lung	Lung	90	21.5	3.34048	Valid	Valid	Variant detected	TP53	c.920-1G>A	PASS	100	29.82	5825
					Primary	NSCLC	Lung	Lung							MET	c.3029C>T (p.T1010I)	PASS	100	63.95	8207
156	M	60	Centre 2	Biopsy	Primary	Biliar duct carcinoma	Billiary tract	Gastrointestinal	30	101.1	1.49	Valid	Valid	Variant not detected	NONE
157	F	55	Centre 2	Biopsy	Mtx	Carcinoma	Liver (breast mtx)	Breast	80	53.6	-1.33138	Valid	Valid	Variant not detected	NONE
158	F	64	Centre 2	Resection	Primary	Carcinoma	Breast	Breast	80	119.8	1.3	Valid	Valid	Variant detected	TP53	c.646G>A (p.V216M)	PASS	100	58.8	7191
					Primary	Carcinoma	Breast	Breast							PIK3CA	c.3140A>G (p.H1047R)	PASS	100	68.06	38521
159	M	46	Centre 2	Cytology	Mtx	NSCLC	Lymph node (lung mtx)	Lung	90	36	5.19	Valid	Fail	Not evaluable	NONE
160	F	43	Centre 2	Biopsy	Primary	Soft tissue sarcoma	Soft tissue	Other solid tumor	10	9.1	9.43865	Fail	Fail	Not evaluable	NONE
161	M	55	External	Biopsy	Primary	Colorectal adenocarcinoma	Liver (colon mtx)	Gastrointestinal	80	18.1	10.44	Fail	Fail	Not evaluable	NONE
162	F	75	Centre 2	Biopsy	Mtx	Carcinoma	Breast	Breast	70	42.7	0.379469	Valid	Valid	Variant not detected	NONE
163	F	61	Centre 2	Biopsy	Mtx	Endometrial carcinoma	Skin (endometrium mtx)	Gynecologic	20	163	17	Fail	Fail	Not evaluable	NONE
164	F	68	Centre 2	Resection	Primary	Carcinoma	Breast	Breast	80	37.2	10.35	Fail	ND	Not evaluable	NONE
165	F	64	External	Resection	Primary	Vulvar carcinoma	Vulva	Gynecologic	70	109.7	1.59695	Valid	Valid	Variant detected	TP53	c.517G>C (p.V173L)	PASS	100	9.9	19020
166	M	68	External	Biopsy	Primary	Head and Neck carcinoma	Thyroid gland	Head and neck	90	281.1	2.33	Valid	Valid	Variant detected	BRAF	c.1799T>A (p.V600E)	PASS	100	37.6	4282
167	F	64	Centre 2	Biopsy	Mtx	NSCLC	Lymph node (lung mtx)	Lung	40	130.2	0.77	Valid	Valid	Variant detected	TP53	c.473G>T (p.R158L)	PASS	100	29.12	10098
					Mtx	NSCLC	Lymph node (lung mtx)	Lung							KRAS	c.34G>T (p.G12C)	PASS	100	49.53	9303
168	M	42	Centre 2	Endoscopy	Primary	Gastroesophagic carcinoma	Esophagus	Gastrointestinal	30	141	-0.4	Valid	Valid	Variant detected	TP53	c.490A>G (p.K164E)	PASS	100	39.09	24134
169	F	85	Centre 2	Biopsy	Primary	Lymphoma	Lymph node	Hematologic	80	350	-0.64	Valid	Valid	Variant detected	ERBB2	c.2348C>T (p.S783F)	PASS	100	4.72	4426
170	F	42	Centre 2	Biopsy	Mtx	Carcinoma	Breast	Breast	90	215.4	-0.55	Valid	Valid	Variant detected	TP53	c.723delC (p.C242ATer5)	PASS	100	29.41	96075
					Mtx	Carcinoma	Breast	Breast							PIK3CA	c.3140A>G (p.H1047R)	PASS	100	27.78	26893
171	M	64	External	Biopsy	Primary	Histiocytic sarcoma	Small intestine	Hematologic	50	152.1	0.257241	Valid	Valid	Variant detected	KRAS	c.37G>T (p.G13C)	PASS	100	50.53	10333
172	F	NA	External	Biopsy	Primary	Unknown	Unknown	Other solid tumor	80	110.2	4.88	Valid	Fail	Not evaluable	NONE
173	M	70	Centre 2	Biopsy	Primary	Colorectal adenocarcinoma	Colon	Gastrointestinal	40	193.5	-0.133179	Valid	Valid	Variant detected	TP53	c.733G>A (p.G245S)	PASS	100	43.71	31591
					Primary	Colorectal adenocarcinoma	Colon	Gastrointestinal							PIK3CA	c.1633G>A (p.E545K)	PASS	100	22.91	5383
					Primary	Colorectal adenocarcinoma	Colon	Gastrointestinal							PTEN	c.370T>G (p.C124G)	PASS	100	59.33	7762
174	M	69	External	Biopsy	Primary	Plasmocytoma	Bone marrow	Hematologic	80	22.8	11.84	Fail	ND	Not evaluable	NONE
175	F	77	External	Biopsy	Primary	Vulvar carcinoma	Vulva	Gynecologic	80	64.9	5.31	Valid	Fail	Not evaluable	NONE
176	F	51	Centre 2	Biopsy	Primary	Biliar duct carcinoma	Billiary tract	Gastrointestinal	30	77.4	4.68	Valid	Valid	Variant detected	KRAS	c.35G>A (p.G12D)	PASS	100	15.13	6310
177	M	NA	External	Biopsy	Primary	Histiocytic sarcoma	Bone marrow	Hematologic	90	12.2	11.84	Fail	ND	Not evaluable	NONE
178	M	64	Centre 2	Biopsy	Primary	Normal	Liver	Gastrointestinal	absence of representative tumor material					Not evaluable	NONE
179	F	38	Centre 2	Biopsy	Primary	Carcinoma	Breast	Breast	80	89.5	-0.56	Valid	Valid	Variant not detected	NONE
180	F	37	External	Biopsy	Primary	Cervical carcinoma	Cervix	Gynecologic	60	99.6	12.51	Fail	ND	Not evaluable	NONE
181	F	64	Centre 2	Endoscopy	Primary	Colorectal adenocarcinoma	Colon	Gastrointestinal	90	144.1	-0.987638	Valid	Valid	Variant detected	TP53	c.374C>T (p.T125M)	PASS	100	30.14	30040
					Primary	Colorectal adenocarcinoma	Colon	Gastrointestinal							APC	c.2684C>G (p.S895*)	PASS	100	29.86	3600
					Primary	Colorectal adenocarcinoma	Colon	Gastrointestinal							APC	c.4285C>T (p.Q1429*)	PASS	100	23.27	26100
					Primary	Colorectal adenocarcinoma	Colon	Gastrointestinal							KRAS	c.35G>T (p.G12V)	PASS	100	26.03	9280
182	M	39	Centre 2	Biopsy	Mtx	Colorectal adenocarcinoma	Liver (colon mtx)	Gastrointestinal	40	275.9	3.41	Valid	Valid	Variant detected	TP53	c.1501G>A (p.R248Q)	PASS	100	71.95	47031
					Mtx	Colorectal adenocarcinoma	Liver (colon mtx)	Gastrointestinal							SMAD4	c.1070_1087dupCTGGAGGAGATCGCTTTT (p.P356-P566 DRF)	PASS	100	26.71	2022
183	F	49	Centre 2	Resection	Mtx	Skin melanoma	Skin	Melanoma	ND	21.6	3.62	Valid	Valid	Variant detected	BRAF	c.1799T>A (p.V600E)	LowDP	100	9.81	846
					Mtx	Skin melanoma	Skin	Melanoma							TP53	c.215C>G (p.P72R)	LowDP	100	57.08	480
184	F	46	External	Resection	Primary	Adrenal carcinoma	Suprarenal gland	Genitourinary	90	289.4	3.04	Valid	Valid	Variant not detected	NONE
185	F	52	Centre 2	Endoscopy	Primary	Colorectal adenocarcinoma	Colon	Gastrointestinal	ND	40.5	-0.939637	Valid	Valid	Variant detected	APC	c.4216C>T (p.Q1406*)	PASS	100	31.69	35291
					Primary	Colorectal adenocarcinoma	Colon	Gastrointestinal							PIK3CA	c.3140A>G (p.H1047R)	PASS	100	17.33	24060
					Primary	Colorectal adenocarcinoma	Colon	Gastrointestinal							PIK3CA	c.248T>G (p.F83C)	PASS	100	6.17	4994
					Primary	Colorectal adenocarcinoma	Colon	Gastrointestinal							KRAS	c.35G>A (p.G12D)	PASS	100	17.45	9488
186	M	73	Centre 2	Biopsy	Primary	Lymphoma	Lymph node	Hematologic	90	229.2	1.91	Valid	Valid	Not evaluable	NONE
187	F	45	Centre 2	Biopsy	Primary	Cervical carcinoma	Cervix	Gynecologic	80	282.3	ND	ND	Valid	Variant detected	PIK3CA	c.305_307delTTG (p.I102_E103delinsK)	PASS	100	48.68	27529
188	M	57	Centre 2	Cytology	Primary	Lung neuroendocrine carcinoma	Mediastinum	Lung	90	62.3	-0.0482924	Valid	Valid	Variant detected	TP53	c.469G>T (p.V157F)	PASS	100	64.56	8372
189	M	55	External	Biopsy	Primary	Histiocytosis	Soft tissue	Hematologic	40	193.8	3.29	Valid	Valid	Variant detected	NRAS	c.504G>A (p.M168I)	PASS	84	3.21	28537
190	M	54	Centre 2	Resection	Primary	Leukemia	Lymph node	Hematologic		397.7	-2.17441	Valid	Valid	Variant detected	TP53	c.659A>G (p.Y220C)	PASS	100	66.89	14837
					Primary	Leukemia	Lymph node	Hematologic							BRAF	c.1405G>C (p.G469R)	PASS	100	6.19	15358
191	M	70	External	Biopsy	Primary	NSCLC	Lung	Lung	70	101.3	2.08971	Valid	Fail	Not evaluable	NONE
192	M	54	Centre 2	Biopsy	Primary	Lymphoma	Peritoneum	Hematologic	absence of representative tumor material					Not evaluable	NONE
193	M	43	External	Biopsy	Primary	NSCLC	Lung	Lung	70	90.9	-0.71	Valid	Valid	Variant detected	TP53	c.1045G>T (p.E349*)	PASS	100	58.95	12203
					Primary	NSCLC	Lung	Lung							KRAS	c.35G>T (p.G12V)	PASS	100	40.74	20462
194	F	75	Centre 2	Resection	Primary	Colorectal adenocarcinoma	Colon	Gastrointestinal	ND	273.6	-3.60456	Valid	Valid	Variant detected	KRAS	c.35G>A (p.G12D)	PASS	100	13.29	8564
					Primary	Colorectal adenocarcinoma	Colon	Gastrointestinal							CTNNB1	c.121A>G (p.T41A)	PASS	100	23.84	2261
195	M	60	Centre 2	Cytology	Primary	NSCLC	Mediastinum	Lung	90	31.4	ND	ND	ND	Not evaluable	NONE
196	M	70	Centre 2	Endoscopy	Primary	Colorectal adenocarcinoma	Colon	Gastrointestinal	ND	199	-3.1	Valid	Valid	Variant detected	TP53	c.524G>A (p.R175H)	PASS	100	52.92	18117
					Primary	Colorectal adenocarcinoma	Colon	Gastrointestinal							APC	c.4348C>T (p.R1450*)	PASS	100	31.16	12135
					Primary	Colorectal adenocarcinoma	Colon	Gastrointestinal							KRAS	c.35G>A (p.G12D)	PASS	100	34.42	26346
197	M	72	Centre 2	Endoscopy	Primary	Gastroesophagic carcinoma	Stomach	Gastrointestinal	30	85.9	-0.61	Valid	Valid	Variant detected	TP53	c.434T>A (p.L145Q)	PASS	100	13.63	5223
198	F	25	Centre 2	Biopsy	Primary	Soft tissue sarcoma	Jaw	Other solid tumor	90	291.4	-1.27	Valid	Valid	Variant detected	TP53	c.770T>C (p.L257P)	PASS	100	64.26	12296
					Primary	Soft tissue sarcoma	Jaw	Other solid tumor							MET	c.1124A>G (p.N375S)	PASS	100	47.98	53392
					Primary	Soft tissue sarcoma	Jaw	Other solid tumor							GNAS	c.2531G>A (p.R844H)	PASS	100	39.74	8223
199	F	57	Centre 2	Biopsy	Mtx	Skin melanoma	Pleura (melanoma mtx)	Melanoma	90	248	1.3	Valid	Valid	Variant detected	BRAF	c.1799T>A (p.V600E)	PASS	100	70.47	11208
200	F	62	Centre 2	Resection	Primary	Gastroesophagic carcinoma	Stomach	Gastrointestinal	70	164.9	5.74	Valid	Fail	Not evaluable	NONE
201	F	36	Centre 2	Biopsy	Primary	Cervical carcinoma	Cervix	Gynecologic	60	107.1	10.5	Fail	ND	Not evaluable	NONE
202	F	52	Centre 2	Resection	Mtx	Carcinoma	Vertebrae (breast mtx)	Breast	60	93.3	6.05	Fail	Fail	Not evaluable	NONE
203	F	67	Centre 2	Cytology	Primary	NSCLC	Mediastinum	Lung	70	36.9	7	Fail	ND	Not evaluable	NONE
204	F	66	External	Biopsy	Primary	Soft tissue sarcoma	Bone	Other solid tumor	80	347.6	-0.841599	Valid	Valid	Variant not detected	NONE
205	M	76	Centre 2	Biopsy	Mtx	Colorectal adenocarcinoma	Liver (colon mtx)	Gastrointestinal	90	238	-1.08	Valid	Valid	Variant detected	TP53	c.1501G>A (p.R248Q)	PASS	100	16.88	3637
					Mtx	Colorectal adenocarcinoma	Liver (colon mtx)	Gastrointestinal							APC	c.4348C>T (p.R1450*)	PASS	100	37.76	5010
					Mtx	Colorectal adenocarcinoma	Liver (colon mtx)	Gastrointestinal							KRAS	c.38G>A (p.G13D)	PASS	100	50.1	8616
206	F	56	Centre 2	Resection	Mtx	Ovarian serous adenocarcinoma	Colon (mtx ovary)	Gynecologic	70	327.1	-3.72	Valid	Valid	Variant detected	TP53	c.916C>T (p.R306*)	PASS	100	51.32	24920
					Mtx	Ovarian serous adenocarcinoma	Colon (mtx ovary)	Gynecologic							ERBB2	c.2351G>A (p.R784H)	PASS	100	32.8	2796
207	M	77	Centre 2	Biopsy	Primary	Mesothelioma	Unknown	Other solid tumor	70	11.4	11.97	Fail	ND	Not evaluable	NONE
208	F	45	Centre 2	Biopsy	Primary	Colorectal adenocarcinoma	Colon	Gastrointestinal	80	80	5.77	Valid	Valid	Variant detected	KRAS	c.182_183invAA (p.Q61L)	PASS	100	28.36	13877
209	M	81	Centre 2	Biopsy	Mtx	Skin melanoma	Skin	Melanoma	ND	160.6	0.44	Valid	Valid	Variant detected	BRAF	c.1798_1799delGTinsAA (p.V600K)	LowDP	100	43.53	170
					Mtx	Skin melanoma	Skin	Melanoma							NRAS	c38G>A (p.G13D)	LowDP	100	43.67	442
					Mtx	Skin melanoma	Skin	Melanoma							TP53	c.215C>G (p.P72R)	LowDP	100	45.09	173
210	M	73	External	Biopsy	Primary	Mesothelioma	Lung	Other solid tumor	1	69.6	3.13	Valid	Fail	Not evaluable	NONE
211	F	46	Centre 2	Resection	Primary	Ovarian serous adenocarcinoma	Ovary	Gynecologic	80	144.1	4.44	Valid	Fail	Not evaluable	NONE
212	M	NA	External	Biopsy	Primary	Glial tumor	Brain	Central nervous system	90	100.2	1.91	Valid	Fail	Variant detected	APC	c.4369G>A (p.A1457T)	PASS	56	3.44	13333
213	M	NA	External	Biopsy	Primary	Lymphoma	Lymph node	Hematologic	90	399.8	-3.51	Valid	Valid	Variant detected	TP53	c.820G>T (p.V274F)	PASS	100	48.27	5190
214	M	76	Centre 2	Biopsy	Primary	NSCLC	Lung	Lung	10	17.5	3.56	Valid	Valid	Variant detected	TP53	c.711G>T (p.M237I)	PASS	100	8.41	32694
					Primary	NSCLC	Lung	Lung							APC	c.3924delA (p.I1307X)	PASS	100	8.48	30545
					Primary	NSCLC	Lung	Lung							KRAS	c.38G>A (p.G13D)	PASS	58	6.97	7500
					Primary	NSCLC	Lung	Lung							KRAS	c.34G>T (p.G12C)	PASS	100	6.63	7576
					Primary	NSCLC	Lung	Lung							PTEN	c.228T>A (p.Y16*)	PASS	100	3.78	9663
215	M	78	Centre 2	Resection	Primary	Skin melanoma	Skin	Melanoma	90	23.1	13	Fail	ND	Not evaluable	NONE
216	M	64	Centre 2	Biopsy	Primary	Ovarian serous adenocarcinoma	Ovary	Gynecologic	70	70	2.9	Valid	Valid	Variant not detected	NONE
217	M	46	External	Biopsy	Mtx	Biliar duct carcinoma	Lymph node (billiary tract mtx)	Gastrointestinal	ND	61.3	3.08601	Valid	Valid	Variant not detected	NONE
218	F	67	External	Resection	Primary	Biliar duct carcinoma	Billiary tract	Gastrointestinal	ND	54	1.91772	Valid	Valid	Variant detected	NRAS	c.203G>A (p.R68K)	PASS	100	3.01	14271
219	M	62	External	Resection	Primary	Head and Neck carcinoma	Thyroid gland	Head and neck	90	276	0.08	Valid	Valid	Variant detected	TP53	c.821T>G (p.V274G)	PASS	100	87.27	2388
					Primary	Head and Neck carcinoma	Thyroid gland	Head and neck							MET	c.3029C>T (p.T1010I)	PASS	100	46.13	3653
220	M	76	Centre 2	Biopsy	Primary	NSCLC	Lung	Lung	ND	171.6	-1.07074	Valid	Valid	Variant detected	CTNNB1	c.110C>G (p.S37C)	PASS	100	8.44	6668
221	M	51	External	Biopsy	Primary	Colorectal adenocarcinoma	Colon	Gastrointestinal	60	210.5	1.79	Valid	Valid	Variant detected	APC	c.3921_3925delAAAAG (p.E1309DfsTer4)	PASS	100	5.08	16893
					Primary	Colorectal adenocarcinoma	Colon	Gastrointestinal							APC	c.3927_3931delAAAGA (p.P1091S)	PASS	100	23.63	23408
					Primary	Colorectal adenocarcinoma	Colon	Gastrointestinal							SMAD4	c.1082G>A (p.R361H)	PASS	100	58.8	3041
					Primary	Colorectal adenocarcinoma	Colon	Gastrointestinal							ERBB2	c.2342A>G (p.Y781C)	PASS	55	3.01	2926
					Primary	Colorectal adenocarcinoma	Colon	Gastrointestinal							GNAQ	c.589C>T (p.Q197*)	PASS	40	3.35	17099
222	F	60	Centre 2	Biopsy	Mtx	Ovarian serous adenocarcinoma	Bone (ovary mtx)	Gynecologic	80	38.4	11.21	Fail	ND	Not evaluable	NONE
223	M	56	Centre 2	Biopsy	Primary	NSCLC	Lung	Lung	70	32.7	3.77	Valid	Fail	Not evaluable	NONE
224	F	65	External	Biopsy	Primary	Head and Neck carcinoma	Maxila	Head and neck	ND	6	7.27841	Fail	Fail	Not evaluable	NONE
225	M	54	Centre 2	Biopsy	Primary	Colorectal adenocarcinoma	Colon	Gastrointestinal	85	131	0.0265335	Valid	Valid	Variant detected	TP53	c.523C>G (p.R175G)	PASS	100	33.61	39567
					Primary	Colorectal adenocarcinoma	Colon	Gastrointestinal							KRAS	c.436G>A (p.A146T)	PASS	100	59.67	19267
226	F	64	Centre 2	Cytology	Primary	SCLC	Mediastinum	Lung	90	133	0.55	Valid	Valid	Variant not detected	NONE
227	F	59	Centre 2	Biopsy	Primary	NSCLC	Lung	Lung	tumor material withdrawn before testing					Not evaluable	NONE
228	F	50	External	Biopsy	Primary	SCLC	Lung	Lung	90	309.1	0.48	Valid	Valid	Variant not detected	NONE
229	F	66	External	Biopsy	Primary	Colorectal adenocarcinoma	Colon	Gastrointestinal	40	221.6	1.24	Valid	Valid	Variant detected	TP53	c.1009C>T (p.R337C)	PASS	100	34.79	1463
					Primary	Colorectal adenocarcinoma	Colon	Gastrointestinal							KRAS	c.34G>A (p.G12S)	PASS	100	25.1	6358
230	M	37	Centre 2	Resection	Primary	Pancreatic neuroendocrine carcinoma	Pancreas	Gastrointestinal	90	139.3	4.59	Valid	Valid	Variant detected	MET	c.504G>T (p.E168D)	PASS	100	48.65	25204
231	M	59	Centre 2	Resection	Mtx	Colorectal adenocarcinoma	Liver (colon mtx)	Gastrointestinal	90	221.1	ND	ND	Valid	Variant detected	TP53	c.723delC (p.C242ATer5)	PASS	100	63.02	74655
					Mtx	Colorectal adenocarcinoma	Liver (colon mtx)	Gastrointestinal							KRAS	c.35G>A (p.G12D)	PASS	86	4.01	6583
					Mtx	Colorectal adenocarcinoma	Liver (colon mtx)	Gastrointestinal							KIT	c.2494C>T (p.P832S)	PASS	95	3.04	5066
					Mtx	Colorectal adenocarcinoma	Liver (colon mtx)	Gastrointestinal							SRC	c.1574C>T (p.S525F)	PASS	47	3.2	1500
232	M	49	Centre 2	Resection	Mtx	Renal cell carcinoma	Kidney	Genitourinary	90	261	8.54	Fail	ND	Not evaluable	NONE
233	M	57	Centre 2	Resection	Primary	Hepatocarcinoma	Liver	Gastrointestinal	70	321.4	-2.32306	Valid	Valid	Variant detected	TP53	c.736A>T (p.M246L)	PASS	100	22.18	40965
234	F	66	Centre 2	Biopsy	Primary	NSCLC	Lung	Lung	80	104.1	3.35	Valid	Valid	Variant detected	KRAS	c.35G>T (p.G12V)	PASS	100	4.09	8877
235	M	54	Centre 2	Biopsy	Primary	Gastroesophagic carcinoma	Esophagus	Gastrointestinal	90	10	7.95	Fail	Fail	Not evaluable	NONE
236	M	72	External	Biopsy	Primary	Leukemia	Lymph node	Hematologic	ND	734.9	-1.62	Valid	Valid	Variant not detected	NONE
237	M	51	External	Biopsy	Mtx	Pancreatic carcinoma	Liver (pancreas mtx)	Gastrointestinal	80	30.9	1.85568	Valid	Fail	Variant detected	KRAS	c.35G>A (p.G12D)	PASS	100	48.37	1414
					Mtx	Pancreatic carcinoma	Liver (pancreas mtx)	Gastrointestinal							GNAS	c.2530C>T (p.R844C)	PASS	71	3.62	7493
238	M	49	External	Biopsy	Primary	Lymphoma	Lymph node	Hematologic	95	304.4	1.93	Valid	Valid	Variant detected	PTEN	c.107G>A (p.G36E)	PASS	75	3.27	7565
					Primary	Lymphoma	Lymph node	Hematologic							MET	c.1085T>C (p.M362T)	PASS	100	64.07	29768
239	M	81	External	Biopsy	Primary	Colorectal adenocarcinoma	Colon	Gastrointestinal	60	133.7	0.38	Valid	Valid	Variant detected	PIK3CA	c.436G>A (p.V146I)	PASS	100	3.88	10842
					Primary	Colorectal adenocarcinoma	Colon	Gastrointestinal							KRAS	c.38G>A (p.G13D)	PASS	100	14.49	8045
					Primary	Colorectal adenocarcinoma	Colon	Gastrointestinal							CTNNB1	c.107A>C (p.H36P)	PASS	100	47.46	5318
240	F	58	Centre 2	Resection	Mtx	Ovarian serous adenocarcinoma	Colon (ovary mtx)	Gynecologic	70	94.5	ND	ND	Valid	Variant detected	PIK3CA	c.3140A>T (p.H1047L)	PASS	100	48.73	28436
					Mtx	Ovarian serous adenocarcinoma	Colon (ovary mtx)	Gynecologic							MET	c.504G>T (p.E168D)	PASS	100	48.89	29060
241	M	59	External	Biopsy	Primary	Lymphoma	Small intestine	Hematologic	40	65.7	5.04	Valid	Valid	Variant not detected	NONE
242	M	48	Centre 2	Endoscopy	Primary	Gastroesophagic carcinoma	Esophagus	Gastrointestinal	70	144.2	0.66	Valid	Valid	Variant detected	TP53	c.844C>T (p.R282W)	PASS	100	27.17	1715
243	M	77	Centre 2	Biopsy	Mtx	Colorectal adenocarcinoma	Liver (colon mtx)	Gastrointestinal	40	90	7.74	Fail	ND	Not evaluable	NONE
244	M	68	External	Biopsy	Primary	Pancreatic carcinoma	Pancreas	Gastrointestinal	20	153.2	0.501383	Valid	Valid	Variant detected	TP53	c.536A>G (p.H179R)	PASS	100	6.37	15604
					Primary	Pancreatic carcinoma	Pancreas	Gastrointestinal							APC	c.2653G>A (p.A885T)	PASS	77	3.18	7992
					Primary	Pancreatic carcinoma	Pancreas	Gastrointestinal							KRAS	c.35G>A (p.G12D)	PASS	100	13.13	9901
					Primary	Pancreatic carcinoma	Pancreas	Gastrointestinal							SMAD4	c.1519A>G (p.K507E)	PASS	100	9.99	26232
245	F	56	Centre 2	Biopsy	Mtx	Colorectal adenocarcinoma	Peritoneum (colon mtx)	Gastrointestinal	ND	21.7	2.67119	Valid	Valid	Variant detected	TP53	c.1501G>A (p.R248Q)	PASS	100	5.2	22902
					Mtx	Colorectal adenocarcinoma	Peritoneum (colon mtx)	Gastrointestinal							KRAS	c.35G>T (p.G12V)	PASS	100	14.64	8433
					Mtx	Colorectal adenocarcinoma	Peritoneum (colon mtx)	Gastrointestinal							FBXW7	c.1501G>A (p.V501I)	PASS	100	3.07	4435
246	M	68	Centre 2	Biopsy	Primary	Glial tumor	Brain	Central nervous system	60	80.3	3.42	Valid	Valid	Variant detected	PIK3CA	c.1A>G (p.M1del)	PASS	100	39.87	18293
					Primary	Glial tumor	Brain	Central nervous system							PTEN	c.370T>C (p.C124R)	PASS	100	7.02	5595
247	F	62	Centre 2	Resection	Mtx	Gastroesophagic carcinoma	Ovary (stomach mtx)	Gastrointestinal	40	133.4	-0.664294	Valid	Valid	Variant detected	CDH1	c.1774G>A (p.A592T)	PASS	100	54.08	22945
248	M	69	External	Biopsy	Primary	Pancreatic carcinoma	Pancreas	Gastrointestinal	30	291.6	0.29	Valid	Valid	Variant detected	TP53	c.733G>A (p.G245S)	PASS	100	9.96	29884
					Primary	Pancreatic carcinoma	Pancreas	Gastrointestinal							KRAS	c.34G>C (p.G12R)	PASS	100	12.9	6103
					Primary	Pancreatic carcinoma	Pancreas	Gastrointestinal							MET	c.504G>T (p.E168D)	PASS	100	46.69	29958
249	F	60	Centre 2	Biopsy	Primary	NSCLC	Lung	Lung	absence of representative tumor material					Not evaluable	NONE
250	M	66	Centre 2	Endoscopy	Primary	Colorectal adenocarcinoma	Colon	Gastrointestinal	70	283.2	0.29	Valid	Valid	Variant detected	APC	c.2626C>T (p.R876*)	PASS	100	30.65	7243
					Primary	Colorectal adenocarcinoma	Colon	Gastrointestinal							PIK3CA	c.1633G>A (p.E545K)	PASS	100	27.68	12769
					Primary	Colorectal adenocarcinoma	Colon	Gastrointestinal							KRAS	c.35G>T (p.G12V)	PASS	100	24.95	6893
251	M	NA	External	Biopsy	Primary	Lymphoma	Lymph node	Hematologic	80	264.4	1.92	Valid	Valid	Variant not detected	NONE
252	M	52	Centre 2	Biopsy	Mtx	Neuroendocrine carcinoma	Liver (peritoneum mtx)	Other solid tumor	absence of representative tumor material					Not evaluable	NONE
253	M	68	Centre 2	Resection	Primary	Pancreatic carcinoma	Pancreas	Gastrointestinal	50	148.4	0.39	Valid	Valid	Variant detected	KRAS	c.35G>A (p.G12D)	PASS	100	11.33	17401
254	F	61	External	Biopsy	Mtx	Carcinoma	Skin (breast mtx)	Breast	90	120	3.37	Valid	Valid	Variant detected	TP53	c.316_324delAGCTACGGT (p.S106_G108delinsdel)	PASS	100	56.28	21295
255	F	60	External	Resection	Primary	Urothelial carcinoma	Bladder	Genitourinary	20	104.1	-1.27	Valid	Fail	Variant detected	GNAS	c.2524C>T (p.R842C)	PASS	100	20.41	76964
256	F	34	Centre 2	Resection	Mtx	Cervical carcinoma	Bladder (cervix mtx)	Gynecologic	30	78.8	-0.983542	Valid	Valid	Variant not detected	NONE
257	F	52	External	Biopsy	Primary	Soft tissue sarcoma	Soft tissue	Other solid tumor	90	168.3	10.12	Fail	ND	Not evaluable	NONE
258	M	65	Centre 2	Resection	Mtx	NSCLC	Lung	Lung	90	116.2	3.9	Valid	Valid	Variant detected	TP53	c.517G>A (p.V173M)	PASS	100	36.87	15157
259	F	NA	External	Biopsy	Primary	Glial tumor	Brain	Central nervous system	60	332.8	7.57	Fail	Fail	Not evaluable	NONE
260	F	68	External	Biopsy	Primary	Adrenal carcinoma	Suprarenal gland	Genitourinary	80	164.9	0.267847	Valid	Valid	Variant detected	TP53	c.643_645delAGT (p.S215del)	PASS	100	66.08	15809
					Primary	Adrenal carcinoma	Suprarenal gland	Genitourinary							CTNNB1	c.134C>G (p.S45C)	PASS	100	69.63	2219
					Primary	Adrenal carcinoma	Suprarenal gland	Genitourinary							STK11	c.1105C>T (p.P369S)	PASS	100	11.01	1817
261	M	53	Centre 2	Biopsy	Mtx	Unknown	Bone	Other solid tumor	80	6.2	ND	ND	ND	Not evaluable	NONE
262	F	44	External	Resection	Primary	Carcinoma	Breast	Breast	30	15.9	2.02006	Valid	Fail	Not evaluable	NONE
263	F	77	Centre 2	Resection	Primary	Ovarian serous adenocarcinoma	Bladder (ovary mtx)	Gynecologic	80	97.8	4.99	Valid	Valid	Variant detected	PIK3CA	c.370C>G (p.P124A)	PASS	100	12.95	5992
264	F	70	Centre 2	Resection	Primary	NSCLC	Lung	Lung	10	62.5	0.08	Valid	Valid	Variant not detected	NONE
265	M	59	External	Resection	Primary	Head and Neck carcinoma	Larynx	Head and neck	70	153.3	5.01	Valid	Fail	Not evaluable	NONE
266	F	42	Centre 2	Biopsy	Primary	Carcinoma	Breast	Breast	80	110.7	2.49	Valid	Valid	Variant detected	TP53	c.642T>G (p.H214Q)	PASS	100	32.28	13824
					Primary	Carcinoma	Breast	Breast							PIK3CA	c.3140A>G (p.H1047R)	PASS	100	17.82	24760
					Primary	Carcinoma	Breast	Breast							PIK3CA	c.3140A>T (p.H1047L)	PASS	100	8.89	24760
267	F	39	Centre 2	Resection	Primary	Soft tissue sarcoma	Peritoneum	Other solid tumor	tumor material withdrawn before testing					Not evaluable	NONE
268	M	68	Centre 2	Biopsy	Primary	Lymphoma	Vertebrae	Hematologic	40	221.1	4.86	Valid	Fail	Not evaluable	NONE
269	F	61	Centre 2	Biopsy	Mtx	NSCLC	Peritoneum (lung mtx)	Lung	90	12.4	8	Fail	Fail	Not evaluable	NONE
270	M	60	Centre 2	Biopsy	Primary	Prostate adenocarcinoma	Prostate	Genitourinary	70	116	1.81	Valid	Valid	Variant not detected	NONE
271	F	64	Centre 2	Biopsy	Mtx	Carcinoma	Skin (breast mtx)	Breast	70	23	5.53	Valid	Fail	Not evaluable	NONE
272	M	73	Centre 2	Biopsy	Primary	Glial tumor	Brain	Central nervous system	90	426.1	-3.41651	Valid	Valid	Variant not detected	NONE
273	M	66	External	Biopsy	Primary	Colorectal adenocarcinoma	Colon	Gastrointestinal	50	251.8	4.07	Valid	Valid	Variant detected	TP53	c.524G>A (p.R175H)	PASS	100	38.9	12837
					Primary	Colorectal adenocarcinoma	Colon	Gastrointestinal							APC	c.3880C>T (p.Q1294*)	PASS	100	41.92	11859
274	M	58	External	Biopsy	Primary	Leukemia	Bone marrow	Hematologic	50	213.7	-1.95	Valid	Valid	Variant not detected	NONE
275	F	79	Centre 2	Biopsy	Primary	Pancreatic carcinoma	Pancreas	Gastrointestinal	50	171.7	10.05	Fail	Fail	Not evaluable	NONE
276	F	52	Centre 2	Resection	Mtx	NSCLC	Lung	Lung	40	176	-2.38	Valid	Valid	Variant detected	TP53	c.1501G>A (p.R248Q)	PASS	100	18.65	15839
					Mtx	NSCLC	Lung	Lung							APC	c.4487_4493delCTCCAGA (p.T1496MfsTer9)	PASS	100	17.07	13177
					Mtx	NSCLC	Lung	Lung							KRAS	c.38G>A (p.G13D)	PASS	100	15.37	18199
277	M	40	External	Resection	Primary	Leukemia	Lymph node	Hematologic	90	369	0.423247	Valid	Valid	Variant detected	TP53	c.482C>A (p.A161D)	PASS	100	75.15	8721
278	F	66	Centre 2	Biopsy	Mtx	Ovarian serous adenocarcinoma	Spleen (ovary mtx)	Gynecologic	90	174.6	4.98	Valid	Valid	Variant detected	FBXW7	c.1429G>A (p.G477S)	PASS	100	45.11	9323
279	F	40	Centre 2	Biopsy	Primary	Hemangiopericytoma	Liver	Hematologic	90	96	-0.93	Valid	Valid	Variant not detected	NONE
280	F	48	Centre 2	Biopsy	Primary	Ovarian serous adenocarcinoma	Ovary	Gynecologic	70	150.7	2.62	Valid	Valid	Variant not detected	NONE
281	M	65	External	Biopsy	Primary	Biliar duct carcinoma	Billiary tract	Gastrointestinal	25	177.5	1.08	Valid	Valid	Not evaluable	NONE
282	F	50	Centre 2	Biopsy	Mtx	Skin melanoma	Liver (melanoma mtx)	Melanoma	80	28.1	7.58	Fail	ND	Not evaluable	NONE
283	F	NA	External	Biopsy	Primary	Lymphoma	Lymph node	Hematologic	90	273.2	-1.82	Valid	Valid	Variant not detected	NONE
284	F	56	Centre 2	Biopsy	Mtx	Gastroesophagic carcinoma	Liver (GIST mtx)	Gastrointestinal	ND	119.6	3.11	Valid	Valid	Variant detected	MET	c.504G>T (p.E168D)	PASS	100	30.39	16559
					Mtx	Gastroesophagic carcinoma	Liver (GIST mtx)	Gastrointestinal							KIT	c.1961T>C (p.V654A)	PASS	100	58.63	9309
285	F	33	Centre 2	Biopsy	Primary	Glial tumor	Brain	Central nervous system	80	102.5	2.92	Valid	Valid	Not evaluable	NONE
286	F	89	Centre 2	Biopsy	Primary	Lymphoma	Skin	Hematologic	70	176.2	7.69	Fail	Valid	Variant detected	NRAS	c.181C>A (p.Q61K)	PASS	100	70.07	51266
287	M	52	External	Biopsy	Primary	Lymphoma	Lymph node	Hematologic	90	82.9	0.39	Valid	Valid	Variant detected	TP53	c.742C>T (p.R248W)	PASS	100	20.41	76964
288	F	63	External	Resection	Primary	Head and Neck carcinoma	Thyroid gland	Head and neck	90	231.3	2.53121	Valid	Valid	Variant not detected	NONE
289	M	56	Centre 2	Biopsy	Mtx	NSCLC	Pleura	Lung	70	166.9	2.55		Valid	Variant detected	CDH1	c.1307T>C (p.L436S)	PASS	37	3.05	2358
290	M	61	Centre 2	Resection	Primary	Lymphoma	Colon	Hematologic	85	309.2	2.12	Valid	Valid	Variant detected	TP53	c.742C>T (p.R248W)	PASS	100	72.32	31550
291	F	62	Centre 2	Resection	Primary	Colorectal adenocarcinoma	Colon	Gastrointestinal	30	147.4	1.63	Valid	Valid	Variant detected	APC	c.4660_4661insA (p.T1556N*)	PASS	100	22.47	86937
					Primary	Colorectal adenocarcinoma	Colon	Gastrointestinal							PIK3CA	c.1636C>A (p.Q546K)	PASS	100	20.91	41863
					Primary	Colorectal adenocarcinoma	Colon	Gastrointestinal							KRAS	c.36_38dupTGG (p.G12dup)	PASS	100	30.06	25140
292	F	80	Centre 2	Biopsy	Mtx	Carcinoma	Lymph node (breast mtx)	Breast	90	99.5	-0.81	Valid	Valid	Variant detected	TP53	c.775G>T (p.D259Y)	PASS	100	35.46	21627
					Mtx	Carcinoma	Lymph node (breast mtx)	Breast							APC	c.2673G>A (p.M891I)	PASS	100	3.73	4268
293	M	65	Centre 2	Cytology	Primary	NSCLC	Mediastinum	Lung	90	27.2	2.97017	Valid	Valid	Variant not detected	NONE
294	F	73	Centre 2	Biopsy	Primary	Endometrial carcinoma	Endometrium	Gynecologic	ND	142.5	-3.56824	Valid	Valid	Variant detected	TP53	c.1501G>A (p.R248Q)	PASS	100	34.52	568032
295	F	73	Centre 2	Biopsy	Primary	Endometrial carcinoma	Endometrium	Gynecologic	80	234.4	5.53	Valid	Fail	Not evaluable	NONE
296	F	60	External	Biopsy	Primary	Glial tumor	Brain	Central nervous system	90	160.9	2.48	Valid	Fail	Not evaluable	NONE
297	F	50	Centre 2	Biopsy	Mtx	Carcinoma	Peritoneum (breast mtx)	Breast	5	4.2	7.8227	Fail	Fail	Not evaluable	NONE
298	F	40	External	Resection	Primary	Glial tumor	Brain	Central nervous system	90	30.5	6.61	Fail	Fail	Not evaluable	NONE
299	M	70	Centre 2	Biopsy	Primary	NSCLC	Lung	Lung	ND	245.3	-3.69715	Valid	Valid	Variant detected	TP53	c.818G>A (p.R273H)	PASS	100	26.76	1110
					Primary	NSCLC	Lung	Lung							PIK3CA	c.322C>T (p.R108C)	PASS	100	40.85	3616
					Primary	NSCLC	Lung	Lung							KRAS	c.35G>C (p.G12A)	PASS	100	27.75	13537
300	F	61	Centre 2	Biopsy	Primary	Carcinoma	Breast	Breast	80	62	4.1936	Valid	Valid	Variant not detected	NONE
301	F	NA	External	Biopsy	Primary	Skin melanoma	Skin	Melanoma	40	35.1	1.84055	Valid	Valid	Variant not detected	NONE
302	M	82	Centre 2	Biopsy	Primary	Myeloma	Vertebrae	Hematologic	90	175.1	11	Fail	Fail	Not evaluable	NONE
303	M	70	Centre 2	Cytology	Mtx	NSCLC	Lymph node	Lung	absence of representative tumor material					Not evaluable	NONE
304	M	34	External	Biopsy	Mtx	NSCLC	Bone marrow (lung mtx)	Lung	70	122.7	6.09	Fail	Fail	Not evaluable	NONE
305	F	66	External	Biopsy	Primary	Soft tissue sarcoma	Uterus	Gynecologic	60	62.4	8.24	Fail	ND	Not evaluable	NONE
306	F	70	External	Cytology	Primary	Carcinoma	Breast	Breast	70	34.4	1.59268	Valid	Valid	Variant detected	TP53	c.856G>A (p.E285K)	PASS	100	79.45	1971
307	M	74	Centre 2	Resection	Primary	Leukemia	Lymph node	Hematologic	ND	396.9	-2.21412	Valid	Valid	Variant detected	APC	c.3386T>C (p.L1129S)	PASS	100	48.02	7765
308	F	88	Centre 2	Resection	Primary	Leukemia	Lymph node	Hematologic	ND	314.4	-2.18035	Valid	Valid	Variant detected	TP53	c.524G>A (p.R175H)	PASS	100	90.58	4248
309	F	63	Centre 2	Resection	Mtx	Endometrial carcinoma	Lung (endometrium mtx)	Gynecologic	20	182	-1.827	Valid	Valid	Variant not detected	NONE
310	M	57	Centre 2	Biopsy	Primary	Soft tissue sarcoma	Peritoneum	Other solid tumor	95	79.6	5.57	Valid	Fail	Not evaluable	NONE
311	F	56	Centre 2	Biopsy	Primary	Carcinoma	Breast	Breast	30	48.2	5.82	Valid	Valid	Variant detected	KRAS	c.31G>A (p.A11T)	PASS	46	3.57	7542
312	F	59	External	Biopsy	Primary	Lymphoma	Lymph node	Hematologic	95	343.6	0.77	Valid	Valid	Variant detected	APC	c.3949G>C (p.E1317Q)	PASS	100	50.52	17899
					Primary	Lymphoma	Lymph node	Hematologic							PTEN	c.81T>G (p.Y27*)	PASS	100	4.35	4870
313	F	69	Centre 2	Cytology	Mtx	Carcinoma	Lymph node (breast mtx)	Breast	80	57.6	0.99	Valid	Valid	Variant not detected	NONE
314	F	NA	External	Biopsy	Primary	Lymphoma	Lymph node	Hematologic	90	578.1	-3.15	Valid	Valid	Variant not detected	NONE
315	F	66	Centre 2	Biopsy	Mtx	Gastroesophagic carcinoma	Liver (stomach mtx)	Gastrointestinal	60	194.2	-2.67436	Valid	Fail	Not evaluable	NONE
316	M	64	Centre 2	Biopsy	Primary	NSCLC	Lung	Lung	80	203	3.15	Valid	Valid	Variant detected	TP53	c.584T>C (p.I195T)	PASS	100	33.55	1094
					Primary	NSCLC	Lung	Lung							KRAS	c.35G>T (p.G12V)	PASS	100	33.63	6309
					Primary	NSCLC	Lung	Lung							SMAD4	c.1082G>A (p.R361H)	PASS	100	24.39	6715
317	M	59	Centre 2	Cytology	Primary	NSCLC	Mediastinum	Lung	80	8.7	4.54134	Valid	Fail	Variant detected	APC	c.3856G>A (p.E1286K)	PASS	100	25.32	3317
318	F	66	Centre 2	Biopsy	Primary	Lymphoma	Lymph node	Hematologic	90	90	1.15	Valid	Valid	Variant detected	TP53	c.716A>G (p.N239S)	PASS	100	11.01	45847
319	M	39	Centre 2	Resection	Mtx	Colorectal adenocarcinoma	Liver (colon mtx)	Gastrointestinal	30	235	-2.98254	Valid	Valid	Variant detected	TP53	c.347delC (p.S116LfsTer7)	PASS	100	22.95	31362
					Mtx	Colorectal adenocarcinoma	Liver (colon mtx)	Gastrointestinal							FBXW7	c.1780C>T (p.L594F)	PASS	100	27.22	20535
320	M	62	External	Biopsy	Primary	Leukemia	Bone marrow	Hematologic	70	65.6	8.05	Fail	ND	Not evaluable	NONE
321	F	43	Centre 2	Biopsy	Primary	NSCLC	Lung	Lung	60	12.7	8.71	Fail	Fail	Not evaluable	NONE
322	F	67	External	Biopsy	Mtx	Skin melanoma	Brain (melanoma mtx)	Melanoma	90	53.3	7.13	Fail	Fail	Not evaluable	NONE
323	F	75	External	Biopsy	Primary	Lymphoma	Lymph node	Hematologic	75	318.1	0.7	Valid	Valid	Variant detected	TP53	c.839G>A (p.R280K)	PASS	100	20.81	2768
324	M	73	External	Biopsy	Primary	Pancreatic carcinoma	Pancreas	Gastrointestinal	absence of representative tumor material					Not evaluable	NONE
325	M	56	Centre 2	Biopsy	Mtx	NSCLC	Prostate (lung mtx)	Lung	80	37.2	2.4	Valid	Fail	Not evaluable	NONE
326	M	61	Centre 2	Cytology	Primary	NSCLC	Mediastinum	Lung	95	238.1			Valid	Variant detected	BRAF	c.1799T>A (p.V600E)	PASS	100	39.38	15819
327	F	64	External	Resection	Primary	Pancreatic carcinoma	Pancreas	Gastrointestinal	50	131.8	ND	ND	Fail	Not evaluable	NONE
328	M	67	Centre 2	Biopsy	Primary	NSCLC	Lung	Lung	70	73.4	2.22	Valid	Valid	Variant detected	KRAS	c.34G>T (p.G12C)	PASS	100	11.14	6319
					Primary	NSCLC	Lung	Lung							CDH1	c.1774G>A (p.A592T)	PASS	100	42.84	10440
329	M	57	Centre 2	Endoscopy	Primary	Gastroesophagic carcinoma	Esophagus	Gastrointestinal	90	114.3	0.7	Valid	Valid	Variant detected	TP53	c.584delT (p.I195del)	PASS	100	63.42	3226
					Primary	Gastroesophagic carcinoma	Esophagus	Gastrointestinal							APC	c.2673G>A (p.M891I)	PASS	100	3.06	3665
330	M	69	Centre 2	Resection	Mtx	Skin melanoma	Skin	Melanoma	90	191.3	4.84	Valid	Fail	Not evaluable	NONE
331	F	53	External	Resection	Primary	Carcinoma	Breast	Breast	50	265.9	-2.2146	Valid	Valid	Variant detected	TP53	c.770T>C (p.L257P)	PASS	100	37.11	32452
					Primary	Carcinoma	Breast	Breast							PIK3CA	c.3140A>G (p.H1047R)	PASS	100	68.61	91871
332	F	29	External	Biopsy	Primary	Lymphoma	Lymph node	Hematologic	90	257	2.93	Valid	Fail	Not evaluable	NONE
333	M	57	External	Biopsy	Mtx	Colorectal adenocarcinoma	Liver (colon mtx)	Gastrointestinal	50	95.8	5.3	Valid	Fail	Not evaluable	NONE
334	F	46	External	Biopsy	Primary	Histiocytosis	Lymph node	Hematologic	70	196	ND	ND	Valid	Variant not detected	NONE
335	M	51	Centre 2	Resection	Primary	Glial tumor	Brain	Central nervous system	90	308.8	-1.29	Valid	Valid	Variant not detected	NONE
336	M	70	Centre 2	Biopsy	Primary	Pancreatic carcinoma	Pancreas	Gastrointestinal	95	51.5	3.19	Valid	Valid	Variant not detected	NONE
337	F	65	Centre 2	Endoscopy	Primary	Gastroesophagic carcinoma	Stomach	Gastrointestinal	15	125.7	-0.49	Valid	Valid	Not evaluable	NONE
338	F	54	Centre 2	Resection	Primary	Pancreatic carcinoma	Pancreas	Gastrointestinal	70	137.8	1.67	Valid	Valid	Variant detected	KRAS	c.35G>T (p.G12V)	PASS	100	20.68	8737
339	M	61	External	Resection	Primary	Urothelial carcinoma	Bladder	Genitourinary	25	30	-20.8857	Valid	Fail	Not evaluable	NONE
340	M	45	Centre 2	Biopsy	Primary	Colorectal adenocarcinoma	Colon	Gastrointestinal	60	261.3	2.57	Valid	Valid	Variant detected	MET	c.3334C>T (p.H1112Y)	PASS	100	3.27	7804
341	F	70	External	Biopsy	Mtx	Carcinoma	Skin (breast mtx)	Breast	30	26.8	1.24794	Valid	Valid	Variant detected	TP53	c.817C>T (p.R273C)	PASS	100	25.21	1317
342	F	40	External	Biopsy	Primary	Carcinoma	Breast	Breast	ND	141.4	3.91	Valid	Valid	Variant detected	PIK3CA	c.3140A>T (p.H1047L)	PASS	100	38.28	3101
343	F	66	External	Biopsy	Primary	Lymphoma	Bone marrow	Hematologic	5	62.3	10.35	Fail	ND	Not evaluable	NONE
344	M	44	External	Biopsy	Primary	Soft tissue sarcoma	Soft tissue	Other solid tumor	30	92.4	3.09205	Valid	Valid	Variant not detected	NONE
345	M	68	Centre 2	Biopsy	Primary	Leukemia	Colon	Hematologic	60	281.8	0.58	Valid	Valid	Variant detected	TP53	c.965_976delCACTGGATGGAG (p.P322_E326delinsQ)	PASS	100	42.46	15623
					Primary	Leukemia	Colon	Hematologic							TP53	c.953_962delCAAAGAAGAA (p.P318HfsTer24)	PASS	100	42.81	15598
					Primary	Leukemia	Colon	Hematologic							TP53	c.536A>G (p.H179R)	PASS	100	31.6	13337
					Primary	Leukemia	Colon	Hematologic							MSH6	c.3267A>T (p.L1089F)	PASS	100	33.79	10824
346	F	29	Centre 2	Resection	Mtx	NSCLC	Pleura	Lung	20	20	5.01	Valid	Valid	Variant detected	BRAF	c.1799T>A (p.V600E)	PASS	100	3.02	31870
347	F	42	Centre 2	Biopsy	Primary	Cervical carcinoma	Cervix	Gynecologic	80	8.7	11.56	Fail	ND	Not evaluable	NONE
348	F	57	Centre 2	Biopsy	Primary	Colorectal adenocarcinoma	Colon	Gastrointestinal	20	44.3	3.58	Valid	Fail	Not evaluable	NONE
349	M	63	Centre 2	Biopsy	Mtx	Pancreatic carcinoma	Liver (pancreas mtx)	Gastrointestinal	40	49.1	2.9	Valid	Fail	Not evaluable	NONE
350	M	NA	External	Biopsy	Primary	Gastroesophagic carcinoma	Stomach	Gastrointestinal	30	53.8	4.89	Valid	Valid	Variant not detected	NONE
351	M	58	External	Biopsy	Mtx	Head and Neck carcinoma	Lymph node (jaw mtx)	Head and neck	80	44.8	8.66	Fail	ND	Not evaluable	NONE
352	M	63	Centre 2	Resection	Primary	Pancreatic carcinoma	Pancreas	Gastrointestinal	60	120.2	4.39	Valid	Fail	Not evaluable	NONE
353	F	66	Centre 2	Cytology	Mtx	NSCLC	Pericardium fluid (lung mtx)	Lung	40	169.8	ND	ND	Valid	Variant detected	MET	c.504G>T (p.E168D)	PASS	100	51.12	21505
354	F	61	Centre 2	Biopsy	Mtx	Head and neck carcinoma	Maxila	Head and neck	70	102.7	2.59	Valid	Valid	Variant not detected	NONE
355	F	37	External	Biopsy	Primary	Renal cell carcinoma	Kidney	Genitourinary	90	184.8	1.48	Valid	Valid	Variant not detected	NONE
356	F	64	Centre 2	Resection	Primary	Urothelial carcinoma	Bladder	Genitourinary	80	322	-1.16	Valid	Valid	Variant detected	TP53	c.536A>G (p.H179R)	PASS	100	39.05	5094
					Primary	Urothelial carcinoma	Bladder	Genitourinary							TP53	c.328C>T (p.R110C)	PASS	100	21.94	18297
357	M	76	Centre 2	Endoscopy	Primary	Gastroesophagic carcinoma	Stomach	Gastrointestinal	30	285.7	-3.57748	Valid	Valid	Variant detected	PIK3CA	c.300_311delAGTAATTGAACC (p.V101_P104del)	PASS	100	10.19	16692
					Primary	Gastroesophagic carcinoma	Stomach	Gastrointestinal							BRAF	c.1801A>G (p.K601E)	PASS	100	33.46	26423
358	F	36	External	Resection	Mtx	Thymic carcinoma	Mediastinum (Thymus mtx)	Hematologic	10	209.2	ND	ND	Valid	Variant not detected	NONE
359	M	61	External	Resection	Primary	Colorectal adenocarcinoma	Colon	Gastrointestinal	90	184.5	6.34	Fail	Fail	Not evaluable	NONE
360	M	62	Centre 2	Resection	Primary	Lymphoid hiperplasia	Lymph node	Hematologic	ND	252.2	ND	ND	Valid	Variant not detected	NONE
361	M	63	External	Biopsy	Mtx	CUP	Liver (unknown mtx)	Gastrointestinal	10	187.8	5.02	Valid	Fail	Not evaluable	NONE
362	F	61	Centre 2	Biopsy	Primary	Carcinoma	Breast	Breast	15	39.5	4.95	Valid	Valid	Variant detected	PIK3CA	c.1637A>G (p.Q546R)	PASS	100	28.28	7895
					Primary	Carcinoma	Breast	Breast							ERBB2	c.2327G>T (p.G776V)	PASS	100	35.34	5878
363	F	NA	External	Biopsy	Primary	Carcinoma	Breast	Breast	50	95.7	-0.429277	Valid	Valid	Variant not detected	NONE
364	F	47	Centre 2	Endoscopy	Primary	Cervical carcinoma	Cervix	Gynecologic	25	66.1	7.78	Fail	Fail	Not evaluable	NONE
365	F	63	Centre 2	Biopsy	Mtx	NSCLC	Brain (lung mtx)	Lung	80	90.9	4.51	Valid	Valid	Variant detected	KRAS	c.34G>T (p.G12C)	PASS	100	31.46	13526
					Mtx	NSCLC	Brain (lung mtx)	Lung							SMAD4	c.1489C>T (p.R497C)	PASS	100	4.93	17316
					Mtx	NSCLC	Brain (lung mtx)	Lung							PDGFRA	c.1658C>T (p.P553L)	PASS	100	4.38	8394
366	M	61	Centre 2	Resection	Primary	Pancreatic carcinoma	Pancreas	Gastrointestinal	10	155.3	-1.77721	Valid	Valid	Variant detected	APC	c.3949G>C (p.E1317Q)	PASS	100	46.56	15302
367	M	76	Centre 2	Biopsy	Primary	Gastroesophagic carcinoma	Stomach	Gastrointestinal	30	79.4	1.44	Valid	Valid	Variant detected	APC	c.2626C>T (p.R876*)	PASS	100	14.52	9441
					Primary	Gastroesophagic carcinoma	Stomach	Gastrointestinal							KRAS	c.34G>A (p.G12S)	PASS	100	32.95	8282
368	F	70	Centre 2	Endoscopy	Primary	Gastroesophagic carcinoma	Stomach	Gastrointestinal	80	46.9	2.77	Valid	Valid	Variant detected	TP53	c.574C>T (p.Q192*)	PASS	100	54.67	5736
					Primary	Gastroesophagic carcinoma	Stomach	Gastrointestinal							PTEN	c.632G>A (p.C211Y)	PASS	100	27.69	4850
					Primary	Gastroesophagic carcinoma	Stomach	Gastrointestinal							KIT	c.2484C>T (p.N828=)	PASS	100	48.63	1785
369	M	48	Centre 2	Biopsy	Primary	Colorectal adenocarcinoma	Colon	Gastrointestinal	60	49.8	7.83	Fail	ND	Not evaluable	NONE
370	M	66	Centre 2	Biopsy	Primary	Lymphoma	Lymph node	Hematologic	100	61.9	-0.13	Valid	Valid	Variant detected	TP53	c.464C>A (p.T155N)	PASS	100	29.6	7825
					Primary	Lymphoma	Lymph node	Hematologic							ERBB2	c.1960A>G (p.I654V)	PASS	100	60.2	2786
371	M	26	Centre 2	Resection	Mtx	Head and Neck carcinoma	Lung (Thyroid gland mtx)	Head and neck	60	114.4	5.32	Valid	Fail	Not evaluable	NONE
372	F	36	External	Biopsy	Primary	Biliar duct carcinoma	Billiary tract	Gastrointestinal	90	249.3	ND	ND	Fail	Not evaluable	NONE
373	F	84	Centre 2	Resection	Primary	Carcinoma	Breast	Breast	70	86.4	6	Fail	ND	Not evaluable	NONE
374	F	56	External	Resection	Mtx	Colorectal adenocarcinoma	Colon	Gastrointestinal	60	208.3	4.6	Valid	Fail	Not evaluable	NONE
375	M	38	Centre 2	Resection	Primary	Soft tissue sarcoma	Maxila	Other solid tumor	30	36.7	5.29	Valid	Fail	Not evaluable	NONE
376	F	24	External	Resection	Primary	Renal cell carcinoma	Kidney	Genitourinary	95	187.3	-3.06436	Valid	Valid	Variant not detected	NONE
377	F	43	External	Resection	Primary	Ovarian serous adenocarcinoma	Ovary	Gynecologic	80	304.3	4.52	Valid	Valid	Variant detected	TP53	c.983dupT (p.T329fs*8)	PASS	100	55.82	12105
378	F	53	Centre 2	Cytology	Primary	SCLC	Mediastinum	Lung	70	150.2	3.14	Valid	Valid	Variant detected	TP53	c.532delC (p.H178*)	PASS	100	59.4	48858
					Primary	SCLC	Mediastinum	Lung							NRAS	c.65A>T (p.Q22L)	PASS	100	38.96	84144
379	F	84	External	Biopsy	Primary	Soft tissue sarcoma	Amygdala	Other solid tumor	80	320.3	1.19	Valid	Valid	Variant not detected	NONE
380	M	70	External	Resection	Primary	Pancreatic carcinoma	Pancreas	Gastrointestinal	30	187.4	1.02	Valid	Valid	Variant detected	APC	c.2561G>A (p.R854K)	PASS	100	3.15	8755
					Primary	Pancreatic carcinoma	Pancreas	Gastrointestinal							KRAS	c.183A>C (p.Q61H)	PASS	100	6	18454
					Primary	Pancreatic carcinoma	Pancreas	Gastrointestinal							PTEN	c.8C>T (p.A3V)	PASS	100	3.55	6341
					Primary	Pancreatic carcinoma	Pancreas	Gastrointestinal							CTNNB1	c.47C>T (p.P16L)	PASS	100	9.17	1581
381	F	NA	External	Biopsy	Primary	NSCLC	Lung	Lung	80	516.2	-4.4277	Valid	Valid	Variant not detected	NONE
382	F	35	Centre 2	Resection	Primary	Carcinoma	Breast	Breast	70	52.7	3.03	Valid	Fail	Not evaluable	NONE
383	F	61	Centre 2	Biopsy	Primary	Cervical carcinoma	Cervix	Gynecologic	70	355	3.03882	Valid	Valid	Variant detected	PIK3CA	c.3073A>G (p.T1025A)	PASS	100	55.78	46279
384	F	57	Centre 2	Biopsy	Primary	Neuroendocrine carcinoma	Peritoneum	Other solid tumor	80	159.3	1.66	Valid	Valid	Variant not detected	NONE
385	M	63	External	Biopsy	Primary	Normal	Pleura	Lung	no tumor	65	6.21	Fail	ND	Not evaluable	NONE
386	M	65	External	Biopsy	Primary	Head and Neck carcinoma	Maxilar gland	Head and neck	60	218.7	5.36	Valid	Valid	Variant not detected	NONE
387	M	7	Centre 2	Biopsy	Primary	Skin melanoma	Skin	Melanoma	70	66.1	1.29702	Valid	Valid	Variant not detected	NONE
388	F	60	Centre 2	Biopsy	Primary	Ovarian serous adenocarcinoma	Ovary	Gynecologic		91.7	1.92091	Valid	Valid	Variant detected	TP53	c.916C>T (p.R306*)	PASS	100	66.11	17715
389	NA	NA	External	Endoscopy	Primary	Colorectal adenocarcinoma	Colon	Gastrointestinal	30	70.3	0.654701	Valid	Valid	Variant detected	APC	c.3238_3239delGA (p.S1081HfsTer2)	PASS	100	31.15	13440
					Primary	Colorectal adenocarcinoma	Colon	Gastrointestinal							APC	c.4222G>T (p.E1408*)	PASS	100	39.38	63074
					Primary	Colorectal adenocarcinoma	Colon	Gastrointestinal							PIK3CA	c.353G>A (p.G118D)	PASS	100	8.46	18008
					Primary	Colorectal adenocarcinoma	Colon	Gastrointestinal							BRAF	c.1406G>C (p.G469A)	PASS	100	42.85	50464
					Primary	Colorectal adenocarcinoma	Colon	Gastrointestinal							KRAS	c.40G>A (p.V14I)	PASS	100	31.89	18641
					Primary	Colorectal adenocarcinoma	Colon	Gastrointestinal							MET	c.3029C>T (p.T1010I)	PASS	100	58.76	14273
					Primary	Colorectal adenocarcinoma	Colon	Gastrointestinal							FBXW7	c.1177C>T (p.R393*)	PASS	100	23.99	13026
					Primary	Colorectal adenocarcinoma	Colon	Gastrointestinal							GNAS	c.2531G>A (p.R844H)	PASS	100	14.92	34888
390	NA	NA	External	Resection	Primary	Colorectal adenocarcinoma	Colon	Gastrointestinal	40	96	0.701516	Valid	Valid	Variant detected	TP53	c.637C>T (p.R213*)	PASS	100	9.58	9123
					Primary	Colorectal adenocarcinoma	Colon	Gastrointestinal							APC	c.3921_3925delAAAAG (p.E1309DfsTer4)	PASS	100	8.43	21163
					Primary	Colorectal adenocarcinoma	Colon	Gastrointestinal							KRAS	c.35G>T (p.G12V)	PASS	100	7.84	3254
					Primary	Colorectal adenocarcinoma	Colon	Gastrointestinal							FBXW7	c.1393C>T (p.R465C)	PASS	100	5.54	6540
391	NA	NA	External	Resection	Primary	Colorectal adenocarcinoma	Colon	Gastrointestinal	15	127.8	-0.185389	Valid	Valid	Variant detected	KRAS	c.35G>T (p.G12V)	PASS	100	3.79	8196
392	NA	NA	External	Endoscopy	Primary	Colorectal adenocarcinoma	Colon	Gastrointestinal	40	57	ND	ND	Valid	Variant detected	APC	c.3921_3925delAAAAG (p.E1309DfsTer4)	PASS	100	17.22	40074
					Primary	Colorectal adenocarcinoma	Colon	Gastrointestinal							KRAS	c.35G>A (p.G12D)	PASS	100	36.28	12284
393	M	64	External	Biopsy	Primary	Colorectal adenocarcinoma	Colon	Gastrointestinal	20	93.2	ND	ND	Valid	Variant detected	PIK3CA	c.1633G>A (p.E545K)	PASS	100	5.18	8883
					Primary	Colorectal adenocarcinoma	Colon	Gastrointestinal							KRAS	c.35G>T (p.G12V)	PASS	79	4.44	3624
					Primary	Colorectal adenocarcinoma	Colon	Gastrointestinal							SMAD4	c.1082G>A (p.R361H)	PASS	100	5.85	7503
					Primary	Colorectal adenocarcinoma	Colon	Gastrointestinal							SMAD4	c.1558G>T (p.E520*)	PASS	100	4.62	9560
394	NA	NA	External	Endoscopy	Primary	Colorectal adenocarcinoma	Colon	Gastrointestinal	5	113	ND	ND	Valid	Variant detected	KRAS	c.35G>T (p.G12V)	PASS	100	5.54	6842
					Primary	Colorectal adenocarcinoma	Colon	Gastrointestinal							SMAD4	c.1619T>C (p.L540P)	PASS	100	7.27	18425
					Primary	Colorectal adenocarcinoma	Colon	Gastrointestinal							FGFR2	c.757C>T (p.P253S)	PASS	39	3.37	3824
395	NA	NA	External	Endoscopy	Primary	Colorectal adenocarcinoma	Colon	Gastrointestinal	60	144.2	0.66	Valid	Valid	Variant detected	TP53	c.742C>T (p.R248W)	PASS	100	27.8	26484
					Primary	Colorectal adenocarcinoma	Colon	Gastrointestinal							KRAS	c.181_183delCAAinsGAT (p.Q61D)	PASS	100	40.15	42975
					Primary	Colorectal adenocarcinoma	Colon	Gastrointestinal							MET	c.504G>T (p.E168D)	PASS	100	44.6	49657
396	NA	NA	External	Resection	Primary	Colorectal adenocarcinoma	Colon	Gastrointestinal	40	29.6	3.87	Valid	Valid	Variant detected	KRAS	c.182_183invAA (p.Q61L)	PASS	100	17.54	14504
397	NA	NA	External	Resection	Primary	Colorectal adenocarcinoma	Colon	Gastrointestinal	60	129.6	2.33	Valid	Valid	Variant detected	TP53	c.517G>A (p.V173M)	PASS	100	14.02	4402
					Primary	Colorectal adenocarcinoma	Colon	Gastrointestinal							BRAF	c.1411G>A (p.V471I)	PASS	100	3.56	11626
					Primary	Colorectal adenocarcinoma	Colon	Gastrointestinal							KRAS	c.182A>G (p.Q61R)	PASS	100	15.21	13917
					Primary	Colorectal adenocarcinoma	Colon	Gastrointestinal							GNAS	c.2524C>T (p.R842C)	PASS	98	3.62	12322
398	NA	NA	External	Endoscopy	Primary	Colorectal adenocarcinoma	Colon	Gastrointestinal	30	75.9	3.01	Valid	Fail	Variant detected	KRAS	c.34_36delGGTinsTGG (p.G12W)	PASS	100	6.2	13570
399	NA	NA	External	Resection	Primary	Colorectal adenocarcinoma	Colon	Gastrointestinal	60	63.9	8.46	Fail	Fail	Not evaluable	NONE
CUP: carcinoma of unknown primary origin, GQX: genotype quality score, GIST: gastrointestinal stromal tumor, LowDP: depth of coverage below cutoff, LowGQ: genotyping quality below cutoff, NA: not available, ND: not determined, NSCLC: non small cell lung carcinoma, PB: prevalence of the variants significantly biased between the two Fw and Rv probe pools, SB: strand bias, SCLC: small cell lung carc…
